# Supplementary material for: The mediating role of testosterone in the relationship between body fat percentage and diabetes mellitus risk
Source: Front Endocrinol (Lausanne). 2026 Jul 14;17:1872434. doi: 10.3389/fendo.2026.1872434 (PMC13407105; doi:10.3389/fendo.2026.1872434)
Supplement: Supplementary Figure 1 — Data screening flow chart. (A) Data screening process of Chinese clinical data. (B) Data screening process of NHANES data. [file Table1.xlsx]

## Sheet: Table S1
ID	SNP	Effect allele	Other allele	EAF	β	SE	P	R2	F
ukb-b-8909	rs56094641	G	A	0.404646	0.041033	0.00157131	2.50035e-150	0.00149772	681.932
ukb-b-8909	rs543874	G	A	0.20527	0.0301643	0.00190436	1.69981e-56	0.000551554	250.892
ukb-b-8909	rs7498665	G	A	0.399562	0.0232064	0.00157608	4.49987e-49	0.000476641	216.799
ukb-b-8909	rs6752378	A	C	0.486256	0.0224027	0.00153822	4.79954e-48	0.000466337	212.11
ukb-b-8909	rs7124681	A	C	0.408419	0.0222563	0.0015648	6.59933e-46	0.000444769	202.296
ukb-b-8909	rs6567160	C	T	0.232676	0.0254579	0.00182642	3.69999e-44	0.000427167	194.286
ukb-b-8909	rs6744646	G	A	0.828299	0.028139	0.00203811	2.29985e-43	0.000419101	190.616
ukb-b-8909	rs9358912	T	G	0.27332	-0.0232653	0.00172866	2.70023e-41	0.000398258	181.132
ukb-b-8909	rs62107261	C	T	0.048327	-0.0479135	0.00359643	1.69981e-40	0.000390249	177.489
ukb-b-8909	rs6602997	T	C	0.711856	0.0226029	0.00170655	4.79954e-40	0.000385711	175.424
ukb-b-8909	rs10938397	G	A	0.4343	0.0201696	0.00155596	1.99986e-38	0.000369468	168.033
ukb-b-8909	rs13292699	C	A	0.433725	-0.0200044	0.0015583	1e-37	0.000362352	164.796
ukb-b-8909	rs1801282	G	C	0.119535	0.0301151	0.0023675	4.60045e-37	0.000355773	161.803
ukb-b-8909	rs2785988	A	C	0.297382	0.0210728	0.00168127	4.90004e-36	0.000345429	157.097
ukb-b-8909	rs7132908	A	G	0.38447	0.0197321	0.00158551	1.50003e-35	0.000340565	154.884
ukb-b-8909	rs10423928	A	T	0.194436	-0.0232502	0.00194747	7.39946e-33	0.000313411	142.531
ukb-b-8909	rs11205303	C	T	0.406646	0.018328	0.00156672	1.29987e-31	0.000300923	136.85
ukb-b-8909	rs2814993	A	G	0.13976	0.0259158	0.00221742	1.50003e-31	0.00030036	136.594
ukb-b-8909	rs7133378	A	G	0.319439	0.0185779	0.00165616	3.29989e-29	0.000276699	125.831
ukb-b-8909	rs11030108	G	A	0.679962	-0.0185028	0.00165098	3.80014e-29	0.000276192	125.6
ukb-b-8909	rs28742003	T	C	0.205276	-0.021134	0.00191016	1.9002e-28	0.000269182	122.411
ukb-b-8909	rs11666808	C	T	0.625293	-0.0177091	0.00160075	1.9002e-28	0.000269134	122.389
ukb-b-8909	rs13107325	T	C	0.074871	0.0323745	0.00292921	2.09991e-28	0.000268613	122.153
ukb-b-8909	rs9843653	C	T	0.51154	0.0167794	0.00154077	1.29987e-27	0.000260797	118.597
ukb-b-8909	rs2307111	C	T	0.39509	-0.0171461	0.00157693	1.50003e-27	0.000259975	118.224
ukb-b-8909	rs13389219	T	C	0.392441	0.0170899	0.00157313	1.69981e-27	0.000259523	118.018
ukb-b-8909	rs7218014	C	T	0.197302	0.0211077	0.00194282	1.69981e-27	0.000259563	118.036
ukb-b-8909	rs72892910	T	G	0.172194	0.0221404	0.00204337	2.29985e-27	0.000258169	117.402
ukb-b-8909	rs34483452	A	C	0.13631	0.0245244	0.00226433	2.49977e-27	0.000257955	117.305
ukb-b-8909	rs4820325	A	G	0.580936	-0.0169392	0.00156868	3.50026e-27	0.000256416	116.604
ukb-b-8909	rs3764002	T	C	0.261517	-0.0186517	0.00175335	1.99986e-26	0.000248846	113.161
ukb-b-8909	rs1893659	A	C	0.460098	-0.0163989	0.00155688	6.09958e-26	0.000243979	110.947
ukb-b-8909	rs9375188	T	C	0.484254	-0.0161653	0.00154627	1.39991e-25	0.000240343	109.294
ukb-b-8909	rs33836	T	C	0.464327	-0.0163804	0.00156772	1.50003e-25	0.000240075	109.172
ukb-b-8909	rs2274224	C	G	0.435459	-0.0159065	0.00155477	1.39991e-24	0.000230174	104.668
ukb-b-8909	rs59227842	G	A	0.311468	0.0170384	0.00167907	3.40017e-24	0.000226444	102.972
ukb-b-8909	rs11012732	G	A	0.331719	0.0166039	0.00163819	3.80014e-24	0.000225909	102.728
ukb-b-8909	rs4876611	G	A	0.720188	0.0173998	0.00171871	4.30031e-24	0.000225385	102.49
ukb-b-8909	rs10146997	G	A	0.221871	0.018731	0.00185697	6.29941e-24	0.000223745	101.744
ukb-b-8909	rs429358	C	T	0.154044	-0.0215029	0.00213952	9.20026e-24	0.000222128	101.009
ukb-b-8909	rs11866219	C	A	0.583787	-0.0158787	0.00158501	1.29987e-23	0.000220703	100.361
ukb-b-8909	rs71658797	A	T	0.120747	0.0236276	0.00236585	1.69981e-23	0.000219335	99.7385
ukb-b-8909	rs1808629	A	G	0.685441	-0.01632	0.00166697	1.20005e-22	0.000210781	95.848
ukb-b-8909	rs10100245	A	G	0.564497	0.0152146	0.00155645	1.39991e-22	0.000210135	95.554
ukb-b-8909	rs17024393	C	T	0.025909	0.0474389	0.00485686	1.59993e-22	0.0002098	95.4017
ukb-b-8909	rs7575523	G	T	0.603242	-0.0153971	0.00157743	1.69981e-22	0.00020952	95.2743
ukb-b-8909	rs4790841	T	C	0.154504	-0.0208407	0.00214396	2.49977e-22	0.000207797	94.4908
ukb-b-8909	rs10999460	T	C	0.265521	0.016885	0.00175383	6.09958e-22	0.000203834	92.6884
ukb-b-8909	rs2062506	G	A	0.736732	0.0167455	0.0017518	1.20005e-21	0.000200946	91.3746
ukb-b-8909	rs2943653	T	C	0.672855	-0.0155134	0.00163892	2.90001e-21	0.000197039	89.5976
ukb-b-8909	rs17770336	T	C	0.322448	0.0154638	0.00164622	5.79963e-21	0.000194049	88.2378
ukb-b-8909	rs11165643	T	C	0.590144	0.0146762	0.00156269	5.90065e-21	0.000193971	88.2023
ukb-b-8909	rs972283	G	A	0.511944	-0.0143133	0.00154037	1.50003e-20	0.000189883	86.3431
ukb-b-8909	rs879620	T	C	0.613285	0.014719	0.00158851	1.9002e-20	0.000188814	85.8568
ukb-b-8909	rs881929	T	G	0.375396	-0.0147342	0.00159151	2.09991e-20	0.000188491	85.7102
ukb-b-8909	rs12619178	T	C	0.400829	-0.0144544	0.0015682	2.99985e-20	0.000186834	84.9562
ukb-b-8909	rs62190394	T	C	0.317033	0.0151644	0.00165383	4.79954e-20	0.000184896	84.075
ukb-b-8909	rs2192527	G	A	0.465502	0.0141172	0.00154567	6.59933e-20	0.000183452	83.4184
ukb-b-8909	rs8112818	G	A	0.400376	-0.0143589	0.00158003	1e-19	0.000181623	82.5866
ukb-b-8909	rs57636386	C	T	0.083836	-0.0252015	0.00279375	1.9002e-19	0.000178953	81.3721
ukb-b-8909	rs1013293	A	G	0.430286	-0.0139271	0.00155866	4.10015e-19	0.000175583	79.8393
ukb-b-8909	rs704061	C	T	0.455038	0.0136927	0.00154796	9.09913e-19	0.000172077	78.245
ukb-b-8909	rs9788550	C	G	0.24751	-0.0158356	0.00179488	1.10002e-18	0.000171184	77.8388
ukb-b-8909	rs1454687	G	C	0.51535	-0.0135392	0.00153973	1.50003e-18	0.000170044	77.3206
ukb-b-8909	rs1861410	T	C	0.555344	-0.0135852	0.0015523	2.09991e-18	0.000168441	76.5912
ukb-b-8909	rs3817428	G	C	0.265007	-0.0152755	0.00174905	2.49977e-18	0.000167746	76.2754
ukb-b-8909	rs10756798	T	C	0.642437	-0.0140265	0.00160866	2.80027e-18	0.0001672	76.0271
ukb-b-8909	rs479018	A	G	0.332499	-0.0144775	0.00166392	3.29989e-18	0.00016649	75.7043
ukb-b-8909	rs72976986	A	G	0.190192	-0.0171142	0.00198547	6.70039e-18	0.000163401	74.2993
ukb-b-8909	rs2415142	G	T	0.548783	0.0133595	0.00155278	7.70016e-18	0.00016279	74.0216
ukb-b-8909	rs885114	A	G	0.275581	-0.0146358	0.00172806	2.49977e-17	0.000157756	71.7321
ukb-b-8909	rs59499656	T	A	0.343189	-0.0137829	0.00163035	2.80027e-17	0.000157177	71.469
ukb-b-8909	rs2855818	A	G	0.241541	0.0153102	0.00181772	3.69999e-17	0.00015602	70.9424
ukb-b-8909	rs9814758	G	T	0.355786	-0.0136044	0.00161607	3.80014e-17	0.000155851	70.8658
ukb-b-8909	rs7020	A	G	0.437471	0.0130676	0.00155587	4.49987e-17	0.000155137	70.5412
ukb-b-8909	rs2678204	G	T	0.340185	0.0136291	0.00162387	4.70002e-17	0.000154919	70.4417
ukb-b-8909	rs58862095	T	C	0.419262	-0.0131217	0.00156604	5.30029e-17	0.0001544	70.2057
ukb-b-8909	rs13408397	T	C	0.411055	-0.0130723	0.0015614	5.70033e-17	0.000154151	70.0929
ukb-b-8909	rs9568867	A	G	0.129188	0.0193443	0.00231898	7.29962e-17	0.000153033	69.5841
ukb-b-8909	rs6575340	A	G	0.636023	0.0133993	0.00160775	7.8001e-17	0.000152757	69.4585
ukb-b-8909	rs2178899	T	A	0.128827	-0.0191217	0.002297	8.49963e-17	0.000152407	69.2993
ukb-b-8909	rs57800857	C	A	0.3649	-0.0133302	0.00160952	1.20005e-16	0.000150853	68.5928
ukb-b-8909	rs6693294	G	A	0.688566	-0.0136932	0.0016614	1.69981e-16	0.000149395	67.9297
ukb-b-8909	rs17681686	C	G	0.30483	0.0136226	0.00165383	1.80011e-16	0.000149215	67.8479
ukb-b-8909	rs7531118	C	T	0.531152	0.0127665	0.0015529	1.99986e-16	0.000148638	67.5857
ukb-b-8909	rs6491427	G	A	0.289013	-0.013993	0.00170162	1.99986e-16	0.000148721	67.623
ukb-b-8909	rs7789056	A	G	0.563037	-0.0127186	0.00155559	2.90001e-16	0.000147016	66.8477
ukb-b-8909	rs1038088	G	T	0.519335	0.0125471	0.00154189	4.00037e-16	0.000145632	66.2183
ukb-b-8909	rs17522122	T	G	0.471197	0.0126085	0.00155155	4.40048e-16	0.000145235	66.0379
ukb-b-8909	rs957919	T	C	0.278023	0.0138914	0.00171911	6.4003e-16	0.000143602	65.2954
ukb-b-8909	rs2276936	C	A	0.470368	-0.0123522	0.00154228	1.20005e-15	0.000141072	64.1446
ukb-b-8909	rs394608	C	T	0.537747	0.0123902	0.00155475	1.59993e-15	0.000139673	63.5088
ukb-b-8909	rs1456014	G	A	0.205602	-0.0150933	0.00190234	2.09991e-15	0.000138443	62.9492
ukb-b-8909	rs34580448	C	T	0.041248	-0.0308051	0.00388142	2.09991e-15	0.00013853	62.9886
ukb-b-8909	rs853961	T	G	0.505909	0.0122048	0.00154046	2.29985e-15	0.000138051	62.7709
ukb-b-8909	rs11079849	T	C	0.328562	-0.0130416	0.00164632	2.29985e-15	0.000138011	62.7525
ukb-b-8909	rs6021948	A	T	0.32177	-0.0130773	0.0016559	2.80027e-15	0.000137166	62.3686
ukb-b-8909	rs7707394	A	G	0.357305	-0.0126609	0.00160546	3.10027e-15	0.000136776	62.1911
ukb-b-8909	rs10175266	G	A	0.368852	0.0125399	0.00159364	3.59998e-15	0.000136172	61.9164
ukb-b-8909	rs3749472	G	A	0.46471	0.0121131	0.00154382	4.30031e-15	0.000135393	61.5624
ukb-b-8909	rs9289630	C	G	0.38912	0.0123827	0.00158474	5.60015e-15	0.000134275	61.0538
ukb-b-8909	rs41310284	A	C	0.101004	-0.0201214	0.00257596	5.70033e-15	0.00013419	61.0149
ukb-b-8909	rs13436840	T	C	0.265069	0.0136415	0.0017496	6.29941e-15	0.000133699	60.7918
ukb-b-8909	rs441792	G	A	0.486601	0.0119298	0.00154217	1e-14	0.000131608	59.8411
ukb-b-8909	rs12724928	C	T	0.20486	-0.0146759	0.00190484	1.29987e-14	0.000130549	59.3595
ukb-b-8909	rs812949	C	T	0.729218	0.0133557	0.00173358	1.29987e-14	0.000130535	59.3531
ukb-b-8909	rs112852122	A	G	0.157829	-0.0164403	0.00215064	2.09991e-14	0.000128519	58.4362
ukb-b-8909	rs10209821	T	C	0.342612	0.0123638	0.0016188	2.19989e-14	0.000128292	58.3332
ukb-b-8909	rs11150745	G	A	0.317696	-0.0126783	0.00166019	2.19989e-14	0.00012826	58.3183
ukb-b-8909	rs72634814	A	G	0.345475	-0.0128866	0.00169042	2.49977e-14	0.000127812	58.1146
ukb-b-8909	rs215669	A	G	0.611659	-0.012096	0.00158845	2.60016e-14	0.000127532	57.9875
ukb-b-8909	rs56399737	T	C	0.44917	-0.0118589	0.00155668	2.60016e-14	0.000127636	58.0348
ukb-b-8909	rs74576293	C	T	0.089728	-0.0204973	0.002693	2.70023e-14	0.00012741	57.932
ukb-b-8909	rs2957678	C	T	0.498199	0.0116378	0.00154184	4.40048e-14	0.000125299	56.972
ukb-b-8909	rs72697297	C	T	0.179917	-0.0153167	0.00203008	4.49987e-14	0.000125196	56.9249
ukb-b-8909	rs11222371	T	C	0.409234	0.0118153	0.00156853	5.00035e-14	0.000124793	56.7416
ukb-b-8909	rs11030016	T	C	0.739777	0.0132564	0.001761	5.19996e-14	0.000124629	56.667
ukb-b-8909	rs2984618	T	G	0.416215	0.0117369	0.0015617	5.70033e-14	0.000124221	56.4819
ukb-b-8909	rs7357754	G	A	0.500129	0.0116159	0.00154667	5.90065e-14	0.00012405	56.4038
ukb-b-8909	rs12890931	G	T	0.362416	0.0120832	0.00161524	7.39946e-14	0.000123077	55.9613
ukb-b-8909	rs1441264	A	G	0.59371	0.0119959	0.00160493	7.8001e-14	0.000122868	55.8665
ukb-b-8909	rs73213501	C	A	0.171839	-0.0152527	0.00204286	8.19974e-14	0.000122603	55.7461
ukb-b-8909	rs12462975	A	G	0.32959	0.0123462	0.00165332	8.19974e-14	0.000122642	55.7636
ukb-b-8909	rs217672	C	A	0.27173	0.0129295	0.00173907	1e-13	0.000121567	55.2748
ukb-b-8909	rs1568488	C	G	0.594863	0.0117289	0.00158106	1.20005e-13	0.000121033	55.0321
ukb-b-8909	rs2954033	G	A	0.695224	0.0124143	0.00167398	1.20005e-13	0.000120957	54.9974
ukb-b-8909	rs40071	C	T	0.179498	-0.014887	0.00201352	1.39991e-13	0.000120223	54.6639
ukb-b-8909	rs3911063	C	T	0.322	-0.0121841	0.00165127	1.59993e-13	0.00011974	54.4438
ukb-b-8909	rs1503526	C	T	0.47999	0.0113767	0.00154191	1.59993e-13	0.00011973	54.4393
ukb-b-8909	rs10259620	G	A	0.787159	-0.0139877	0.00189659	1.59993e-13	0.000119628	54.3931
ukb-b-8909	rs17820010	G	T	0.295596	0.0124473	0.00168847	1.69981e-13	0.000119523	54.3453
ukb-b-8909	rs2243928	G	C	0.648983	-0.0120426	0.00163641	1.9002e-13	0.000119109	54.157
ukb-b-8909	rs61969511	A	G	0.279019	0.0127441	0.00173496	2.09991e-13	0.000118666	53.9557
ukb-b-8909	rs1056441	C	T	0.675301	0.0120757	0.0016495	2.49977e-13	0.000117871	53.5942
ukb-b-8909	rs1453055	A	G	0.273355	0.0126532	0.00173398	2.90001e-13	0.000117112	53.2489
ukb-b-8909	rs4482463	A	C	0.923053	-0.0211076	0.00289361	2.99985e-13	0.000117027	53.2103
ukb-b-8909	rs11786089	G	A	0.459661	0.0112967	0.00154993	3.10027e-13	0.000116833	53.1223
ukb-b-8909	rs719802	C	T	0.6144	-0.0115343	0.0015826	3.10027e-13	0.000116823	53.1176
ukb-b-8909	rs6927268	G	T	0.206332	-0.0138777	0.00190462	3.19963e-13	0.000116763	53.0904
ukb-b-8909	rs12072739	G	A	0.224584	0.0134145	0.00184627	3.69999e-13	0.000116104	52.7906
ukb-b-8909	rs10496731	G	T	0.374905	-0.0115311	0.00158686	3.69999e-13	0.000116132	52.8035
ukb-b-8909	rs1421334	C	A	0.54884	-0.0113003	0.00155717	4.00037e-13	0.000115823	52.663
ukb-b-8909	rs17724992	G	A	0.267744	-0.0126717	0.00174802	4.19952e-13	0.000115576	52.5503
ukb-b-8909	rs1322842	G	A	0.609473	-0.0114888	0.00158746	4.60045e-13	0.000115195	52.3771
ukb-b-8909	rs2111281	C	A	0.366942	0.0115537	0.00160056	5.30029e-13	0.000114601	52.107
ukb-b-8909	rs10510025	T	C	0.24708	0.0129238	0.00179232	5.60015e-13	0.000114351	51.9933
ukb-b-8909	rs6977416	A	G	0.334244	-0.0118159	0.00164828	7.59976e-13	0.000113022	51.3889
ukb-b-8909	rs1377184	T	A	0.748963	0.0127442	0.00178122	8.4004e-13	0.000112585	51.1904
ukb-b-8909	rs7987928	A	G	0.799871	-0.0138119	0.00193112	8.49963e-13	0.000112507	51.1548
ukb-b-8909	rs429343	G	A	0.576575	-0.0111228	0.00155872	9.60064e-13	0.000111991	50.9202
ukb-b-8909	rs35154152	C	T	0.106824	-0.0177569	0.00249206	1e-12	0.000111663	50.771
ukb-b-8909	rs9865173	A	T	0.703199	-0.0120222	0.00168776	1.10002e-12	0.000111593	50.7393
ukb-b-8909	rs7027304	T	C	0.652657	0.011578	0.0016271	1.10002e-12	0.00011136	50.6334
ukb-b-8909	rs7925725	C	A	0.411245	0.0111592	0.00156858	1.10002e-12	0.000111312	50.6117
ukb-b-8909	rs2172131	C	T	0.578543	-0.0110832	0.00156255	1.29987e-12	0.000110651	50.3107
ukb-b-8909	rs3803286	G	A	0.666725	-0.0115932	0.00163624	1.39991e-12	0.000110409	50.2008
ukb-b-8909	rs4718964	T	G	0.413126	0.0111105	0.00157055	1.50003e-12	0.000110066	50.0451
ukb-b-8909	rs113941571	T	C	0.078721	0.0209909	0.00297573	1.69981e-12	0.000109438	49.7592
ukb-b-8909	rs6847975	A	G	0.35617	0.0113515	0.00161543	2.09991e-12	0.000108598	49.3774
ukb-b-8909	rs1724557	A	C	0.586755	-0.0110497	0.0015726	2.09991e-12	0.000108582	49.3699
ukb-b-8909	rs72681698	C	T	0.010721	-0.052548	0.00748992	2.29985e-12	0.000108256	49.2216
ukb-b-8909	rs72917533	C	T	0.185499	-0.0138669	0.0019837	2.70023e-12	0.000107473	48.8658
ukb-b-8909	rs7630228	C	T	0.434322	-0.0108516	0.0015618	3.69999e-12	0.000106177	48.2764
ukb-b-8909	rs33503	A	G	0.805882	-0.0134993	0.00194516	3.90032e-12	0.000105927	48.1626
ukb-b-8909	rs529200	G	A	0.527782	0.0106966	0.00154338	4.19952e-12	0.000105643	48.0335
ukb-b-8909	rs1436348	G	A	0.582718	0.0107963	0.00156132	4.70002e-12	0.000105162	47.815
ukb-b-8909	rs79518326	A	C	0.02864	-0.0322259	0.00466633	5.00035e-12	0.000104894	47.6933
ukb-b-8909	rs17172722	T	C	0.418942	-0.010769	0.0015641	5.79963e-12	0.000104259	47.4045
ukb-b-8909	rs2371767	C	G	0.277759	0.0117998	0.00171613	6.20012e-12	0.000103978	47.2767
ukb-b-8909	rs3766823	A	G	0.172004	0.0140143	0.00203896	6.29941e-12	0.000103901	47.2415
ukb-b-8909	rs61910767	T	C	0.164197	-0.0142941	0.00208312	6.79986e-12	0.000103557	47.0851
ukb-b-8909	rs61975147	C	T	0.167185	-0.0142041	0.00207301	7.29962e-12	0.000103257	46.9486
ukb-b-8909	rs10116857	A	C	0.061826	-0.0219296	0.00320576	7.89951e-12	0.000102919	46.7948
ukb-b-8909	rs62443626	A	G	0.463946	-0.0106141	0.00155316	8.30042e-12	0.000102714	46.7016
ukb-b-8909	rs56218501	T	C	0.211814	-0.0128916	0.00188796	8.60003e-12	0.000102547	46.6258
ukb-b-8909	rs7442885	G	C	0.214136	-0.0128176	0.00188108	9.49948e-12	0.000102116	46.4298
ukb-b-8909	rs6875585	C	A	0.670422	0.011204	0.00164464	9.60064e-12	0.00010207	46.409
ukb-b-8909	rs1624064	C	T	0.420353	-0.0106391	0.00156343	1e-11	0.000101847	46.3075
ukb-b-8909	rs2660241	C	T	0.36485	0.0108857	0.00160421	1.20005e-11	0.000101271	46.0456
ukb-b-8909	rs7216121	G	A	0.626339	-0.0109061	0.00161091	1.29987e-11	0.000100807	45.8347
ukb-b-8909	rs2802774	A	C	0.547302	0.0105954	0.00156929	1.50003e-11	0.000100259	45.5855
ukb-b-8909	rs10854853	T	G	0.456784	0.0104441	0.00155077	1.59993e-11	9.97569e-05	45.3571
ukb-b-8909	rs17704028	T	C	0.147192	-0.0146575	0.00217921	1.69981e-11	9.94987e-05	45.2397
ukb-b-8909	rs10788497	C	G	0.499616	0.0103873	0.00154427	1.69981e-11	9.95072e-05	45.2436
ukb-b-8909	rs12103006	G	A	0.569085	0.0104802	0.00155885	1.80011e-11	9.94091e-05	45.199
ukb-b-8909	rs11664106	T	A	0.373948	0.010994	0.00163476	1.80011e-11	9.94716e-05	45.2274
ukb-b-8909	rs6843910	A	T	0.45449	-0.0104169	0.00155088	1.9002e-11	9.9224e-05	45.1148
ukb-b-8909	rs61986205	G	A	0.082024	0.0189406	0.00283307	2.29985e-11	9.83036e-05	44.6962
ukb-b-8909	rs11208779	C	G	0.528878	0.010317	0.00154445	2.39994e-11	9.81422e-05	44.6228
ukb-b-8909	rs2008018	A	G	0.322077	0.0110009	0.00164659	2.39994e-11	9.81707e-05	44.6358
ukb-b-8909	rs11619393	C	T	0.144968	0.0146332	0.00219293	2.49977e-11	9.79322e-05	44.5274
ukb-b-8909	rs12441543	A	G	0.287112	0.0114053	0.0017089	2.49977e-11	9.79663e-05	44.5429
ukb-b-8909	rs41307479	G	C	0.220577	0.0124051	0.00185992	2.60016e-11	9.78382e-05	44.4846
ukb-b-8909	rs61903695	G	A	0.254879	0.0118139	0.00177153	2.60016e-11	9.78106e-05	44.4721
ukb-b-8909	rs72755233	A	G	0.11145	-0.0163172	0.0024497	2.70023e-11	9.75803e-05	44.3674
ukb-b-8909	rs2190788	T	G	0.319702	0.0110461	0.00166011	2.90001e-11	9.73735e-05	44.2733
ukb-b-8909	rs1318408	G	A	0.119506	0.0157919	0.00237893	3.19963e-11	9.69175e-05	44.066
ukb-b-8909	rs1229984	C	T	0.972781	0.0310059	0.00467505	3.29989e-11	9.67416e-05	43.986
ukb-b-8909	rs3923501	T	C	0.475818	0.0102177	0.00154181	3.40017e-11	9.65921e-05	43.918
ukb-b-8909	rs17639996	A	G	0.150071	-0.0143309	0.00216477	3.59998e-11	9.63875e-05	43.825
ukb-b-8909	rs117176448	G	C	0.096175	0.0172978	0.00261256	3.59998e-11	9.64154e-05	43.8377
ukb-b-8909	rs11782074	T	G	0.383624	0.0106691	0.00161125	3.59998e-11	9.64333e-05	43.8458
ukb-b-8909	rs2165991	G	A	0.253707	0.0117936	0.00178131	3.59998e-11	9.64075e-05	43.8341
ukb-b-8909	rs12042959	G	A	0.143917	-0.0145771	0.00220294	3.69999e-11	9.63017e-05	43.786
ukb-b-8909	rs3743861	C	G	0.415256	-0.0103504	0.00156479	3.69999e-11	9.62275e-05	43.7522
ukb-b-8909	rs67609008	C	T	0.283593	0.0113458	0.00171702	3.90032e-11	9.60322e-05	43.6634
ukb-b-8909	rs396755	G	C	0.571071	-0.0102893	0.00155919	4.10015e-11	9.57792e-05	43.5483
ukb-b-8909	rs112710809	T	C	0.063535	0.0210464	0.00319585	4.49987e-11	9.53851e-05	43.3692
ukb-b-8909	rs1169091	T	C	0.267221	-0.0115011	0.00174646	4.49987e-11	9.53804e-05	43.367
ukb-b-8909	rs4320040	G	T	0.560267	-0.0101838	0.00154798	4.70002e-11	9.5189e-05	43.28
ukb-b-8909	rs6782581	G	C	0.439266	-0.0101996	0.00155143	4.90004e-11	9.50604e-05	43.2215
ukb-b-8909	rs4837119	A	T	0.517271	-0.0101722	0.00154703	4.90004e-11	9.5089e-05	43.2345
ukb-b-8909	rs12375196	A	C	0.424277	0.0102996	0.00156914	5.19996e-11	9.47579e-05	43.0839
ukb-b-8909	rs72767957	G	A	0.200131	-0.012668	0.00193068	5.30029e-11	9.46877e-05	43.052
ukb-b-8909	rs7704382	G	C	0.433417	0.0101719	0.00155683	6.4003e-11	9.38902e-05	42.6894
ukb-b-8909	rs2002023	T	C	0.409059	0.0102433	0.00157002	6.79986e-11	9.36198e-05	42.5665
ukb-b-8909	rs6561937	A	T	0.753684	-0.0117153	0.00179629	6.89922e-11	9.35518e-05	42.5355
ukb-b-8909	rs9304665	A	T	0.763642	0.0118765	0.00182093	6.89922e-11	9.35597e-05	42.5391
ukb-b-8909	rs1991002	G	T	0.495176	-0.0100728	0.00154583	7.19946e-11	9.33846e-05	42.4595
ukb-b-8909	rs3754963	T	A	0.255074	-0.0114802	0.00176393	7.59976e-11	9.31611e-05	42.3579
ukb-b-8909	rs2291127	T	C	0.156234	-0.0137926	0.00211992	7.70016e-11	9.31005e-05	42.3303
ukb-b-8909	rs55810445	T	C	0.151196	-0.0140163	0.00215528	7.89951e-11	9.30161e-05	42.2919
ukb-b-8909	rs4759318	T	C	0.362201	0.0104428	0.00160707	8.10028e-11	9.28673e-05	42.2243
ukb-b-8909	rs2731238	T	G	0.067529	-0.0218753	0.00336997	8.49963e-11	9.26733e-05	42.1361
ukb-b-8909	rs10271582	G	A	0.154048	-0.0138378	0.00213519	9.09913e-11	9.23762e-05	42.001
ukb-b-8909	rs12402939	C	A	0.392363	-0.0101759	0.00157772	1.09999e-10	9.14924e-05	41.5991
ukb-b-8909	rs76345589	G	C	0.067492	-0.0198865	0.00308056	1.09999e-10	9.16551e-05	41.6731
ukb-b-8909	rs9844949	G	A	0.862785	0.0144337	0.00223796	1.09999e-10	9.1485e-05	41.5957
ukb-b-8909	rs34656389	G	A	0.367474	0.0103136	0.00159872	1.09999e-10	9.15324e-05	41.6173
ukb-b-8909	rs4776338	C	T	0.468095	0.00999374	0.00154807	1.09999e-10	9.16588e-05	41.6747
ukb-b-8909	rs78744936	A	G	0.265987	0.0113474	0.00175799	1.09999e-10	9.16345e-05	41.6637
ukb-b-8909	rs262953	A	G	0.625978	-0.0102573	0.00159162	1.2e-10	9.13454e-05	41.5322
ukb-b-8909	rs12432026	G	T	0.540113	0.00996462	0.00154621	1.2e-10	9.13448e-05	41.532
ukb-b-8909	rs11122450	G	T	0.611689	-0.0101571	0.00157943	1.29999e-10	9.09574e-05	41.3558
ukb-b-8909	rs11619722	C	T	0.300933	-0.0108221	0.00168444	1.29999e-10	9.07845e-05	41.2772
ukb-b-8909	rs10187101	T	C	0.363611	-0.010248	0.00159844	1.40001e-10	9.04035e-05	41.104
ukb-b-8909	rs4466418	A	G	0.562278	0.00997781	0.00155638	1.40001e-10	9.03939e-05	41.0996
ukb-b-8909	rs12475388	A	G	0.485685	-0.00988584	0.00154662	1.6e-10	8.98587e-05	40.8562
ukb-b-8909	rs4722398	T	C	0.13612	0.0143436	0.00224286	1.6e-10	8.99522e-05	40.8988
ukb-b-8909	rs657685	C	G	0.456088	-0.00989059	0.00154908	1.7e-10	8.96596e-05	40.7657
ukb-b-8909	rs10144067	T	C	0.59128	0.0100925	0.00158231	1.79999e-10	8.94776e-05	40.683
ukb-b-8909	rs12658319	T	C	0.299121	0.0107194	0.0016852	2e-10	8.89894e-05	40.461
ukb-b-8909	rs6103254	C	T	0.126684	-0.0147849	0.00232906	2.19999e-10	8.8629e-05	40.2971
ukb-b-8909	rs8096564	T	G	0.298122	0.0107485	0.00169686	2.39999e-10	8.82479e-05	40.1238
ukb-b-8909	rs10799778	G	T	0.833671	-0.0130789	0.00206635	2.5e-10	8.81121e-05	40.062
ukb-b-8909	rs256904	T	A	0.746327	-0.0111835	0.00176815	2.5e-10	8.79869e-05	40.0051
ukb-b-8909	rs11105842	A	G	0.367542	-0.0101643	0.00160647	2.5e-10	8.80462e-05	40.032
ukb-b-8909	rs347551	G	C	0.472318	0.00988966	0.00156805	2.80001e-10	8.74871e-05	39.7778
ukb-b-8909	rs3765971	T	C	0.65847	-0.0102079	0.00162025	2.99999e-10	8.72991e-05	39.6924
ukb-b-8909	rs1350429	G	A	0.480306	0.00973719	0.00154554	2.99999e-10	8.72987e-05	39.6922
ukb-b-8909	rs4894808	C	G	0.40013	-0.0100803	0.00160438	3.29997e-10	8.68228e-05	39.4758
ukb-b-8909	rs2034946	G	T	0.208834	0.0119487	0.00190099	3.29997e-10	8.68926e-05	39.5075
ukb-b-8909	rs12538435	G	A	0.261821	-0.0109846	0.00175319	3.69999e-10	8.634e-05	39.2562
ukb-b-8909	rs10050620	T	C	0.325382	-0.0103073	0.00164616	3.79997e-10	8.62278e-05	39.2052
ukb-b-8909	rs4690324	A	G	0.823217	-0.0126754	0.00202574	3.89996e-10	8.61108e-05	39.152
ukb-b-8909	rs4908676	G	A	0.457718	0.00966112	0.00154844	4.39997e-10	8.56186e-05	38.9282
ukb-b-8909	rs74618095	C	T	0.157976	0.0132675	0.00213178	4.90004e-10	8.51913e-05	38.7339
ukb-b-8909	rs75412871	T	C	0.051916	-0.0216364	0.00347856	5e-10	8.50889e-05	38.6874
ukb-b-8909	rs4398538	C	T	0.642513	-0.010008	0.00161101	5.19996e-10	8.4879e-05	38.5919
ukb-b-8909	rs7843109	T	C	0.688667	0.0103657	0.00166877	5.19996e-10	8.48607e-05	38.5836
ukb-b-8909	rs12419272	G	C	0.056932	0.0206723	0.00333136	5.49997e-10	8.46909e-05	38.5064
ukb-b-8909	rs1787013	C	T	0.450716	0.00961178	0.00155008	5.60003e-10	8.45672e-05	38.4501
ukb-b-8909	rs2499468	A	C	0.650982	0.0100294	0.00161777	5.69994e-10	8.45315e-05	38.4339
ukb-b-8909	rs2888778	G	T	0.652153	0.00998353	0.00161504	6.29999e-10	8.40435e-05	38.212
ukb-b-8909	rs1605898	A	T	0.837607	0.0129238	0.00209124	6.4e-10	8.39992e-05	38.1919
ukb-b-8909	rs6500594	G	T	0.246636	0.0110602	0.00179199	6.69993e-10	8.37833e-05	38.0937
ukb-b-8909	rs3113509	T	C	0.731962	-0.0107277	0.00174038	7.10003e-10	8.35657e-05	37.9947
ukb-b-8909	rs17055384	T	C	0.182952	-0.0123469	0.00200425	7.29995e-10	8.3467e-05	37.9499
ukb-b-8909	rs843901	G	T	0.936414	0.0194862	0.00316613	7.49998e-10	8.33105e-05	37.8787
ukb-b-8909	rs7206608	G	C	0.321575	0.0101676	0.00165236	7.59994e-10	8.3278e-05	37.8639
ukb-b-8909	rs12639116	T	C	0.096558	-0.0161252	0.00262251	7.79992e-10	8.31532e-05	37.8072
ukb-b-8909	rs10896012	C	T	0.217394	0.0115223	0.00187372	7.79992e-10	8.3171e-05	37.8153
ukb-b-8909	rs9892466	A	T	0.333275	0.0100634	0.00163774	8e-10	8.30429e-05	37.757
ukb-b-8909	rs28714450	T	C	0.675249	-0.0101175	0.00165029	8.70001e-10	8.26664e-05	37.5858
ukb-b-8909	rs811054	T	C	0.537276	0.0095458	0.00155694	8.70001e-10	8.26769e-05	37.5906
ukb-b-8909	rs62218301	G	A	0.166049	-0.0127956	0.00208683	8.70001e-10	8.26895e-05	37.5963
ukb-b-8909	rs7975187	G	A	0.213862	0.0115294	0.00188095	8.79995e-10	8.26346e-05	37.5714
ukb-b-8909	rs7893571	T	G	0.665915	0.0100326	0.00163856	9.20005e-10	8.24528e-05	37.4887
ukb-b-8909	rs2640465	G	A	0.902017	0.0158823	0.00259576	9.40005e-10	8.23381e-05	37.4365
ukb-b-8909	rs11119208	G	A	0.614902	-0.00965759	0.00157945	9.69996e-10	8.22298e-05	37.3873
ukb-b-8909	rs6750646	T	C	0.201154	-0.0117765	0.00192871	1e-09	8.19978e-05	37.2818
ukb-b-8909	rs114295766	T	A	0.069527	-0.0195859	0.00321452	1.09999e-09	8.16504e-05	37.1238
ukb-b-8909	rs6480350	C	T	0.575106	-0.00953851	0.00156462	1.09999e-09	8.17423e-05	37.1656
ukb-b-8909	rs4762951	G	A	0.780444	-0.0113662	0.00186311	1.09999e-09	8.18572e-05	37.2179
ukb-b-8909	rs1863115	A	C	0.741492	-0.0113255	0.00185836	1.09999e-09	8.16881e-05	37.141
ukb-b-8909	rs28651380	G	A	0.281193	0.0104262	0.00171657	1.2e-09	8.11396e-05	36.8916
ukb-b-8909	rs998584	A	C	0.482871	-0.00938942	0.00154401	1.2e-09	8.13357e-05	36.9807
ukb-b-8909	rs4500770	T	A	0.362615	-0.00977478	0.00160607	1.2e-09	8.14683e-05	37.041
ukb-b-8909	rs12376870	A	G	0.237663	-0.0110309	0.00181676	1.29999e-09	8.10831e-05	36.8659
ukb-b-8909	rs11852419	T	A	0.261669	0.0106498	0.00175622	1.29999e-09	8.08777e-05	36.7725
ukb-b-8909	rs1813039	A	G	0.709746	0.0103333	0.00170753	1.40001e-09	8.05463e-05	36.6218
ukb-b-8909	rs7321331	A	G	0.742296	0.0107397	0.00177343	1.40001e-09	8.06604e-05	36.6737
ukb-b-8909	rs16996657	C	T	0.127757	0.0140368	0.00231882	1.40001e-09	8.05946e-05	36.6438
ukb-b-8909	rs2182717	A	G	0.691021	0.010121	0.00167361	1.5e-09	8.04345e-05	36.571
ukb-b-8909	rs3791709	T	A	0.282417	0.0103311	0.00171169	1.6e-09	8.01211e-05	36.4285
ukb-b-8909	rs12628603	A	G	0.617054	-0.00959714	0.00159107	1.6e-09	8.0022e-05	36.3834
ukb-b-8909	rs2508782	G	A	0.569716	0.00937803	0.00155792	1.7e-09	7.96962e-05	36.2352
ukb-b-8909	rs2108635	G	A	0.338522	0.00983786	0.00163453	1.79999e-09	7.96746e-05	36.2254
ukb-b-8909	rs1945160	A	G	0.375871	-0.00962166	0.0016001	1.79999e-09	7.95262e-05	36.158
ukb-b-8909	rs11245344	T	C	0.571137	0.00937385	0.00156054	1.89998e-09	7.9358e-05	36.0815
ukb-b-8909	rs9645335	T	C	0.367818	-0.00955748	0.00159404	2e-09	7.90666e-05	35.949
ukb-b-8909	rs17016133	C	T	0.130053	-0.0137367	0.00229121	2e-09	7.90569e-05	35.9446
ukb-b-8909	rs16916303	G	A	0.11977	-0.0143754	0.00240082	2.1e-09	7.88543e-05	35.8524
ukb-b-8909	rs16934748	C	T	0.150341	0.0128932	0.00215901	2.30001e-09	7.84363e-05	35.6624
ukb-b-8909	rs11677541	A	G	0.535271	-0.00923656	0.00154968	2.5e-09	7.81343e-05	35.525
ukb-b-8909	rs2481899	G	A	0.551171	0.00930927	0.00156135	2.5e-09	7.81872e-05	35.5491
ukb-b-8909	rs6948959	A	G	0.744356	-0.0105935	0.00177956	2.59998e-09	7.79397e-05	35.4366
ukb-b-8909	rs11855853	T	C	0.269414	-0.0103933	0.00174766	2.69998e-09	7.77854e-05	35.3664
ukb-b-8909	rs58120873	A	G	0.08686	-0.0163391	0.00274979	2.80001e-09	7.76538e-05	35.3066
ukb-b-8909	rs11538	G	A	0.171838	0.0121586	0.00204591	2.80001e-09	7.76782e-05	35.3177
ukb-b-8909	rs55924785	T	C	0.164678	-0.0123455	0.00207928	2.90001e-09	7.75348e-05	35.2525
ukb-b-8909	rs72703757	C	G	0.198824	0.0115499	0.00194851	3.09999e-09	7.72781e-05	35.1358
ukb-b-8909	rs55707359	G	T	0.015449	0.0375397	0.00633223	3.09999e-09	7.7299e-05	35.1452
ukb-b-8909	rs62413414	T	C	0.151703	0.0126824	0.00214424	3.29997e-09	7.69417e-05	34.9828
ukb-b-8909	rs13249935	C	T	0.366657	0.00954133	0.00161413	3.40001e-09	7.68505e-05	34.9413
ukb-b-8909	rs685149	G	A	0.645411	-0.00954107	0.00161396	3.40001e-09	7.68625e-05	34.9467
ukb-b-8909	rs3826408	T	C	0.456883	0.00915425	0.00154807	3.40001e-09	7.69077e-05	34.9673
ukb-b-8909	rs4959613	A	C	0.594024	0.00955622	0.00161789	3.50002e-09	7.67326e-05	34.8877
ukb-b-8909	rs11664848	G	C	0.659616	0.00965173	0.00163558	3.59998e-09	7.65901e-05	34.8229
ukb-b-8909	rs13174863	G	A	0.14814	0.0128832	0.00218539	3.69999e-09	7.64356e-05	34.7526
ukb-b-8909	rs6973656	G	A	0.397021	0.00928324	0.00157441	3.69999e-09	7.64662e-05	34.7665
ukb-b-8909	rs62621197	T	C	0.037191	-0.0249637	0.00423712	3.79997e-09	7.63453e-05	34.7116
ukb-b-8909	rs6466053	T	C	0.655171	-0.00954441	0.00162207	4e-09	7.61491e-05	34.6224
ukb-b-8909	rs2966859	G	A	0.789007	-0.0111483	0.00189749	4.20001e-09	7.59214e-05	34.5189
ukb-b-8909	rs815163	C	T	0.563216	-0.00909072	0.00154941	4.39997e-09	7.57129e-05	34.424
ukb-b-8909	rs11129660	T	C	0.209783	0.0110275	0.00189369	5.80003e-09	7.45835e-05	33.9105
ukb-b-8909	rs72995085	C	T	0.177033	-0.0117629	0.00202255	5.99998e-09	7.43938e-05	33.8243
ukb-b-8909	rs13132853	G	A	0.360225	-0.00936528	0.00161107	6.1e-09	7.43224e-05	33.7918
ukb-b-8909	rs7773916	T	C	0.213136	-0.0109353	0.00188165	6.19998e-09	7.42832e-05	33.7739
ukb-b-8909	rs1799923	G	A	0.886606	0.0140939	0.00242625	6.29999e-09	7.42161e-05	33.7434
ukb-b-8909	rs1086103	A	C	0.045775	-0.021384	0.00368848	6.69993e-09	7.39248e-05	33.611
ukb-b-8909	rs1559900	T	C	0.286141	0.00986943	0.00170532	7.10003e-09	7.36681e-05	33.4943
ukb-b-8909	rs9955276	T	C	0.144431	0.0127569	0.00220651	7.39997e-09	7.35166e-05	33.4254
ukb-b-8909	rs4547574	T	A	0.227697	-0.0105978	0.00183563	7.79992e-09	7.33109e-05	33.3318
ukb-b-8909	rs396354	C	T	0.715662	-0.00986214	0.00170937	8e-09	7.32112e-05	33.2865
ukb-b-8909	rs6754292	T	C	0.644629	-0.00932639	0.00161898	8.40001e-09	7.2988e-05	33.185
ukb-b-8909	rs76115890	C	T	0.117876	-0.0139023	0.00241521	8.60003e-09	7.28737e-05	33.1331
ukb-b-8909	rs9372414	T	C	0.347629	-0.00933072	0.00162144	8.70001e-09	7.28343e-05	33.1151
ukb-b-8909	rs56369689	G	A	0.348594	-0.00952112	0.00165613	8.99995e-09	7.26934e-05	33.0511
ukb-b-8909	rs1078455	C	T	0.309511	0.00964481	0.00167852	9.09997e-09	7.26176e-05	33.0166
ukb-b-8909	rs10959841	C	T	0.387368	-0.00911255	0.00158643	9.20005e-09	7.25681e-05	32.9941
ukb-b-8909	rs252749	A	G	0.245982	-0.0102553	0.00178627	9.40005e-09	7.24953e-05	32.961
ukb-b-8909	rs11062595	G	C	0.09222	-0.0153041	0.00266658	9.49992e-09	7.24459e-05	32.9385
ukb-b-8909	rs10505836	C	A	0.860003	0.0128411	0.00223802	9.59997e-09	7.24076e-05	32.9211
ukb-b-8909	rs17193211	T	C	0.066803	-0.0180452	0.00314532	9.59997e-09	7.23938e-05	32.9148
ukb-b-8909	rs1881505	C	T	0.943033	-0.0191979	0.00335242	1e-08	7.21271e-05	32.7936
ukb-b-8909	rs9389857	T	C	0.052433	0.0198061	0.00346457	1.09999e-08	7.18798e-05	32.6812
ukb-b-8909	rs7463186	G	A	0.516044	0.0088055	0.00154188	1.09999e-08	7.17323e-05	32.6141
ukb-b-8909	rs240999	T	G	0.840258	-0.0120088	0.00210945	1.2e-08	7.12802e-05	32.4085
ukb-b-8909	rs1964675	T	C	0.711087	0.0096786	0.00170107	1.29999e-08	7.12014e-05	32.3727
ukb-b-8909	rs13064797	A	G	0.205187	-0.0108506	0.00190707	1.29999e-08	7.12004e-05	32.3722
ukb-b-8909	rs798549	A	C	0.730794	-0.00992339	0.00174424	1.29999e-08	7.11895e-05	32.3672
ukb-b-8909	rs12926311	C	G	0.353546	-0.00918915	0.00161862	1.40001e-08	7.08874e-05	32.2299
ukb-b-8909	rs1469084	G	A	0.545742	0.00878996	0.00154865	1.40001e-08	7.08558e-05	32.2155
ukb-b-8909	rs10867315	A	G	0.190594	-0.0111522	0.00196791	1.5e-08	7.06348e-05	32.1151
ukb-b-8909	rs6064113	C	T	0.765465	-0.0105166	0.00185641	1.5e-08	7.05848e-05	32.0923
ukb-b-8909	rs1284373	T	C	0.199214	-0.0108576	0.00192322	1.6e-08	7.01001e-05	31.8719
ukb-b-8909	rs2692741	C	G	0.367194	0.00909731	0.0016107	1.6e-08	7.01625e-05	31.9003
ukb-b-8909	rs9321191	C	T	0.1994	-0.0108699	0.0019277	1.7e-08	6.99328e-05	31.7958
ukb-b-8909	rs1782508	G	C	0.655489	-0.00913519	0.00162015	1.7e-08	6.99251e-05	31.7924
ukb-b-8909	rs61754230	T	C	0.019711	0.0312346	0.00554241	1.7e-08	6.98527e-05	31.7594
ukb-b-8909	rs1475860	C	G	0.505368	0.00875321	0.00155205	1.7e-08	6.99571e-05	31.8069
ukb-b-8909	rs2960420	G	C	0.350731	-0.00912091	0.00162066	1.79999e-08	6.96629e-05	31.6731
ukb-b-8909	rs72803260	G	T	0.084979	-0.0156141	0.0027727	1.79999e-08	6.97488e-05	31.7122
ukb-b-8909	rs76856798	T	C	0.018465	0.0322372	0.00573378	1.89998e-08	6.95251e-05	31.6104
ukb-b-8909	rs482787	C	T	0.325766	0.0092676	0.00164764	1.89998e-08	6.95855e-05	31.6379
ukb-b-8909	rs56328878	A	C	0.267194	-0.00975461	0.00173683	2e-08	6.93768e-05	31.543
ukb-b-8909	rs74288880	T	C	0.114819	-0.0135582	0.00241631	2e-08	6.92481e-05	31.4845
ukb-b-8909	rs7535438	A	C	0.290883	-0.00950812	0.00169742	2.1e-08	6.90112e-05	31.3768
ukb-b-8909	rs12670456	G	A	0.301754	0.00941089	0.00168003	2.1e-08	6.90139e-05	31.378
ukb-b-8909	rs35523808	A	T	0.049077	0.0204619	0.0036589	2.19999e-08	6.8786e-05	31.2744
ukb-b-8909	rs319775	C	T	0.60881	0.00883995	0.00158047	2.19999e-08	6.88076e-05	31.2842
ukb-b-8909	rs10513935	A	G	0.301501	-0.00942576	0.00168416	2.19999e-08	6.8893e-05	31.3231
ukb-b-8909	rs4709745	C	T	0.307185	0.00934269	0.00167115	2.30001e-08	6.8742e-05	31.2544
ukb-b-8909	rs11022718	T	C	0.202968	-0.0107504	0.00193009	2.5e-08	6.82344e-05	31.0236
ukb-b-8909	rs7960609	G	A	0.326919	0.00918558	0.00164856	2.5e-08	6.82831e-05	31.0457
ukb-b-8909	rs2702123	C	T	0.086	-0.0152608	0.00274222	2.59998e-08	6.81176e-05	30.9705
ukb-b-8909	rs7942368	T	C	0.217538	-0.0105396	0.00189331	2.59998e-08	6.81576e-05	30.9887
ukb-b-8909	rs7796825	A	G	0.825769	0.0113141	0.00203645	2.80001e-08	6.78894e-05	30.8667
ukb-b-8909	rs12053559	G	T	0.471201	0.00856437	0.00154317	2.90001e-08	6.77443e-05	30.8008
ukb-b-8909	rs113503736	G	T	0.223372	-0.0102974	0.00185568	2.90001e-08	6.77265e-05	30.7927
ukb-b-8909	rs7966251	A	G	0.255023	-0.00981406	0.00177103	2.99999e-08	6.75391e-05	30.7074
ukb-b-8909	rs7046679	G	C	0.678548	-0.00914252	0.00165304	3.2e-08	6.72783e-05	30.5889
ukb-b-8909	rs149380583	C	G	0.128655	-0.0127741	0.00231146	3.29997e-08	6.71735e-05	30.5412
ukb-b-8909	rs61945816	A	G	0.019146	-0.0320885	0.00581787	3.50002e-08	6.69084e-05	30.4207
ukb-b-8909	rs7680610	G	A	0.652245	0.0089709	0.00163023	3.69999e-08	6.66016e-05	30.2811
ukb-b-8909	rs6749911	A	G	0.126972	0.0126967	0.00230925	3.79997e-08	6.6489e-05	30.23
ukb-b-8909	rs2192649	G	T	0.500777	0.00852919	0.00155109	3.79997e-08	6.65046e-05	30.2371
ukb-b-8909	rs28672845	C	A	0.839976	0.0115052	0.00209731	4.09996e-08	6.61871e-05	30.0927
ukb-b-8909	rs13026103	A	G	0.74098	0.00961952	0.00175567	4.30002e-08	6.60285e-05	30.0206
ukb-b-8909	rs10245306	C	G	0.685981	0.00917484	0.00167492	4.30002e-08	6.59962e-05	30.0059
ukb-b-8909	rs7598246	C	T	0.583694	0.0085494	0.00156226	4.39997e-08	6.58681e-05	29.9476
ukb-b-8909	rs11343	G	T	0.561331	0.00867343	0.00158474	4.39997e-08	6.58834e-05	29.9546
ukb-b-8909	rs34338229	A	G	0.332008	0.00897307	0.00164195	4.60002e-08	6.5686e-05	29.8649
ukb-b-8909	rs7762794	G	A	0.285523	0.00930584	0.00170461	4.79999e-08	6.55498e-05	29.8029
ukb-d-30850_raw	rs1799941	A	G	0.2621	0.38005	0.0076833	1e-200	0.00777854	2446.71
ukb-d-30850_raw	rs5785566	TA	T	0.47362	0.21016	0.006762	1e-200	0.0030854	965.933
ukb-d-30850_raw	rs56196860	A	C	0.031123	0.57508	0.019413	1.37404e-192	0.00280385	877.543
ukb-d-30850_raw	rs76712439	T	C	0.039573	0.35636	0.017598	4.0281e-91	0.00131215	410.061
ukb-d-30850_raw	rs28929474	T	C	0.020102	0.41045	0.024096	4.94652e-65	0.000928818	290.154
ukb-d-30850_raw	rs117387630	T	C	0.021901	-0.36158	0.024147	1.1246e-50	0.000717917	224.223
ukb-d-30850_raw	rs28394864	A	G	0.46167	-0.097093	0.0068051	3.59998e-46	0.000651819	203.565
ukb-d-30850_raw	rs7919443	G	A	0.41154	0.09137	0.006869	2.319e-40	0.000566601	176.937
ukb-d-30850_raw	rs17880847	A	T	0.013364	-0.39322	0.03011	5.73324e-39	0.000546155	170.548
ukb-d-30850_raw	rs4860987	T	A	0.26015	0.10478	0.0081308	5.42375e-38	0.000531818	166.069
ukb-d-30850_raw	rs6547692	A	G	0.55773	0.085744	0.0068097	2.40436e-36	0.000507732	158.544
ukb-d-30850_raw	rs5965373	G	T	0.85702	0.09901	0.0078734	2.94713e-36	0.000506427	158.136
ukb-d-30850_raw	rs56332871	A	C	0.27161	0.093006	0.0076354	3.99669e-34	0.000475177	148.373
ukb-d-30850_raw	rs202200760	C	G	0.038951	0.22844	0.019039	3.67367e-33	0.000461062	143.964
ukb-d-30850_raw	rs6950023	G	T	0.81447	0.10356	0.0086929	1.03062e-32	0.000454528	141.923
ukb-d-30850_raw	rs75460349	C	A	0.023753	-0.25722	0.02255	3.9355e-30	0.000416715	130.111
ukb-d-30850_raw	rs13112099	G	T	0.47552	0.074598	0.0067749	3.42373e-28	0.000388314	121.24
ukb-d-30850_raw	rs11735092	C	T	0.43752	-0.073496	0.0068349	5.80096e-27	0.000370344	115.627
ukb-d-30850_raw	rs17134592	G	C	0.1551	-0.099282	0.0093455	2.34099e-26	0.000361478	112.858
ukb-d-30850_raw	rs738409	G	C	0.21618	0.086891	0.008195	2.91877e-26	0.00036008	112.421
ukb-d-30850_raw	rs9986829	A	G	0.50628	0.070184	0.006791	4.95108e-25	0.000342108	106.809
ukb-d-30850_raw	rs645040	T	G	0.77362	-0.082964	0.0080781	9.68501e-25	0.000337845	105.477
ukb-d-30850_raw	rs79391862	C	A	0.014	-0.29339	0.029224	1.033e-23	0.00032283	100.788
ukb-d-30850_raw	rs13108218	G	A	0.61861	-0.068731	0.007022	1.27761e-22	0.00030687	95.8034
ukb-d-30850_raw	rs74351250	A	G	0.052808	0.14665	0.015139	3.44588e-22	0.000300568	93.8355
ukb-d-30850_raw	rs4149081	A	G	0.16183	-0.088463	0.0091637	4.77859e-22	0.000298508	93.192
ukb-d-30850_raw	rs55707100	T	C	0.024862	-0.20697	0.021708	1.51985e-21	0.000291174	90.9018
ukb-d-30850_raw	rs12406721	T	G	0.34269	0.067468	0.0071642	4.65801e-21	0.00028408	88.6865
ukb-d-30850_raw	rs1994721	A	G	0.14772	-0.088409	0.0095605	2.31633e-20	0.000273915	85.5124
ukb-d-30850_raw	rs34851490	G	A	0.11674	0.09659	0.010557	5.74381e-20	0.000268145	83.7106
ukb-d-30850_raw	rs116646027	C	T	0.01251	-0.28661	0.031625	1.27879e-19	0.000263094	82.1332
ukb-d-30850_raw	rs40831	G	A	0.43113	-0.061994	0.0068548	1.52125e-19	0.000261999	81.7913
ukb-d-30850_raw	rs4384396	T	C	0.56797	0.061692	0.0068572	2.33884e-19	0.000259272	80.9396
ukb-d-30850_raw	rs35737316	T	C	0.24516	0.068252	0.0078961	5.46135e-18	0.000239334	74.7141
ukb-d-30850_raw	rs1933801	T	C	0.67731	0.062229	0.0072261	7.22603e-18	0.000237563	74.1609
ukb-d-30850_raw	rs10868080	A	T	0.74512	-0.066146	0.0077482	1.3842e-17	0.000233457	72.8791
ukb-d-30850_raw	rs6073431	T	C	0.53108	0.058677	0.0068923	1.69629e-17	0.000232172	72.4777
ukb-d-30850_raw	rs12592697	C	T	0.64863	-0.060079	0.0070744	2.03236e-17	0.00023103	72.1213
ukb-d-30850_raw	rs1624295	A	G	0.29311	0.062609	0.0074286	3.52858e-17	0.000227543	71.0325
ukb-d-30850_raw	rs12796488	A	C	0.17642	-0.074406	0.00887	4.94197e-17	0.000225411	70.3665
ukb-d-30850_raw	rs540730	C	T	0.75415	-0.065204	0.0078388	8.97429e-17	0.000221644	69.1905
ukb-d-30850_raw	rs11703376	T	C	0.2688	0.062784	0.0076608	2.50438e-16	0.000215159	67.1656
ukb-d-30850_raw	rs3131784	T	C	0.52653	-0.054046	0.006769	1.41775e-15	0.000204217	63.7493
ukb-d-30850_raw	rs2013021	T	C	0.083642	-0.097162	0.012214	1.79763e-15	0.000202718	63.2811
ukb-d-30850_raw	rs2393776	A	G	0.62263	0.054757	0.00698	4.3461e-15	0.000197145	61.5412
ukb-d-30850_raw	rs111981233	G	T	0.079208	0.095974	0.012492	1.55919e-14	0.000189088	59.0256
ukb-d-30850_raw	rs74758151	G	A	0.07287	-0.098974	0.012999	2.66195e-14	0.000185714	57.9722
ukb-d-30850_raw	rs4782568	G	C	0.45266	0.051757	0.0068346	3.66438e-14	0.000183711	57.3468
ukb-d-30850_raw	rs11636917	C	T	0.34399	-0.052618	0.007105	1.30647e-13	0.000175698	54.8451
ukb-d-30850_raw	rs3976	A	G	0.22681	0.060017	0.0081154	1.41319e-13	0.000175209	54.6923
ukb-d-30850_raw	rs4236857	G	A	0.62998	0.051073	0.0069997	2.96142e-13	0.000170551	53.2379
ukb-d-30850_raw	rs58213422	G	C	0.15717	0.067558	0.0092855	3.457e-13	0.000169579	52.9347
ukb-d-30850_raw	rs66956368	A	T	0.29769	-0.056187	0.007797	5.76634e-13	0.00016636	51.9295
ukb-d-30850_raw	rs3768321	T	G	0.1968	-0.060179	0.0085189	1.6192e-12	0.000159866	49.9022
ukb-d-30850_raw	rs2090409	A	C	0.31458	-0.049983	0.0072975	7.43533e-12	0.000150292	46.913
ukb-d-30850_raw	rs6870458	T	G	0.54896	0.046413	0.0067892	8.13954e-12	0.00014972	46.7347
ukb-d-30850_raw	rs3837848	AT	A	0.51475	0.046843	0.0068569	8.4217e-12	0.000149511	46.6693
ukb-d-30850_raw	rs148093673	T	C	0.010954	-0.22239	0.032635	9.48637e-12	0.000148765	46.4366
ukb-d-30850_raw	rs35824797	T	C	0.078946	-0.085241	0.012555	1.12876e-11	0.000147674	46.0957
ukb-d-30850_raw	rs10978435	C	T	0.31533	-0.0494	0.0072972	1.29271e-11	0.000146819	45.8288
ukb-d-30850_raw	rs17688916	A	T	0.20435	0.057662	0.0085357	1.42692e-11	0.000146198	45.635
ukb-d-30850_raw	rs10017466	T	C	0.69659	-0.049634	0.0073553	1.50038e-11	0.000145881	45.536
ukb-d-30850_raw	rs34338966	G	A	0.20772	0.056533	0.0083785	1.50695e-11	0.000145852	45.527
ukb-d-30850_raw	rs329122	A	G	0.41903	-0.046196	0.0068589	1.63946e-11	0.000145325	45.3625
ukb-d-30850_raw	rs35934227	T	C	0.018968	-0.16686	0.024807	1.74221e-11	0.000144943	45.2432
ukb-d-30850_raw	rs6029632	A	G	0.39866	0.0464	0.0069106	1.89234e-11	0.000144426	45.0818
ukb-d-30850_raw	rs10832587	T	A	0.60357	0.046228	0.0069261	2.48428e-11	0.000142716	44.5482
ukb-d-30850_raw	rs5978964	T	C	0.33925	0.039053	0.0058548	2.55976e-11	0.000142537	44.492
ukb-d-30850_raw	rs9495551	T	C	0.22051	-0.053963	0.0081746	4.08131e-11	0.000139605	43.5769
ukb-d-30850_raw	rs4843753	G	A	0.49772	-0.0446	0.0067844	4.90908e-11	0.000138449	43.2159
ukb-d-30850_raw	rs4900463	G	A	0.7306	-0.049688	0.007616	6.84857e-11	0.000136362	42.5644
ukb-d-30850_raw	rs2684837	C	A	0.44169	-0.044448	0.006823	7.30634e-11	0.000135956	42.4376
ukb-d-30850_raw	rs3842763	T	G	0.23778	0.052378	0.0080499	7.69308e-11	0.000135632	42.3364
ukb-d-30850_raw	rs112107457	T	C	0.13291	0.064508	0.010001	1.11949e-10	0.000133286	41.6042
ukb-d-30850_raw	rs7314285	G	T	0.068016	0.086206	0.01343	1.37448e-10	0.000131999	41.2022
ukb-d-30850_raw	rs35182096	T	C	0.74405	-0.050083	0.0078046	1.3913e-10	0.000131925	41.1791
ukb-d-30850_raw	rs7945917	G	A	0.58699	-0.043735	0.0068747	1.99701e-10	0.000129658	40.4714
ukb-d-30850_raw	rs17311684	G	A	0.069727	0.083217	0.013246	3.33718e-10	0.000126445	39.4686
ukb-d-30850_raw	rs7915430	G	T	0.20169	-0.05273	0.0084408	4.18688e-10	0.000125025	39.0252
ukb-d-30850_raw	rs1688031	C	T	0.86136	0.061101	0.0097863	4.28262e-10	0.000124885	38.9813
ukb-d-30850_raw	rs7679843	G	C	0.095732	0.073402	0.011799	4.94186e-10	0.000123987	38.701
ukb-d-30850_raw	rs34407256	AT	A	0.47427	-0.041885	0.0067812	6.55949e-10	0.000122223	38.1506
ukb-d-30850_raw	rs9849171	C	G	0.35997	0.043436	0.0070433	6.9661e-10	0.000121842	38.0316
ukb-d-30850_raw	rs10279715	G	A	0.46232	-0.041914	0.0067989	7.06659e-10	0.000121756	38.0048
ukb-d-30850_raw	rs2456495	C	G	0.19483	-0.052442	0.0085503	8.61509e-10	0.000120517	37.6178
ukb-d-30850_raw	rs72772742	T	C	0.1221	0.063144	0.010318	9.36742e-10	0.000119984	37.4516
ukb-d-30850_raw	rs7626226	T	C	0.46739	-0.041356	0.0067815	1.0729e-09	0.000119145	37.1897
ukb-d-30850_raw	rs77694071	A	G	0.33166	-0.043698	0.0071699	1.0984e-09	0.000119	37.1445
ukb-d-30850_raw	rs56135367	A	C	0.45292	-0.041557	0.0070198	3.22359e-09	0.000112278	35.0458
ukb-d-30850_raw	rs2306216	G	A	0.83288	-0.053819	0.0090985	3.31879e-09	0.000112095	34.9888
ukb-d-30850_raw	rs5752773	C	G	0.67168	-0.042554	0.007204	3.48779e-09	0.000111786	34.8924
ukb-d-30850_raw	rs7123283	T	C	0.47442	-0.04014	0.0068161	3.89063e-09	0.000111106	34.6801
ukb-d-30850_raw	rs35211294	CA	C	0.81542	-0.054525	0.0092595	3.89942e-09	0.000111089	34.6748
ukb-d-30850_raw	rs2608955	T	A	0.18815	-0.050509	0.0086616	5.5044e-09	0.000108943	34.0047
ukb-d-30850_raw	rs56239904	G	A	0.068567	0.081333	0.014071	7.46518e-09	0.000107039	33.4103
ukb-d-30850_raw	rs4757142	A	G	0.60956	-0.04021	0.0069818	8.4561e-09	0.000106265	33.1689
ukb-d-30850_raw	rs72841131	C	T	0.064657	-0.078977	0.013738	8.99663e-09	0.000105879	33.0485
ukb-d-30850_raw	rs4925809	T	C	0.46797	0.038846	0.0067647	9.3405e-09	0.000105646	32.9756
ukb-d-30850_raw	rs8059151	G	T	0.81446	0.049986	0.0087053	9.36181e-09	0.00010563	32.9706
ukb-d-30850_raw	rs59679370	T	C	0.19905	-0.048614	0.0084676	9.41304e-09	0.000105599	32.9609
ukb-d-30850_raw	rs3809272	A	G	0.30357	-0.042166	0.0073549	9.8687e-09	0.0001053	32.8676
ukb-d-30850_raw	rs10779612	A	G	0.75672	-0.045231	0.0079125	1.08911e-08	0.000104689	32.677
ukb-d-30850_raw	rs7943570	T	C	0.089742	-0.067115	0.011852	1.4894e-08	0.000102734	32.0666
ukb-d-30850_raw	rs668871	T	C	0.46909	0.038291	0.0067783	1.61399e-08	0.000102238	31.9116
ukb-d-30850_raw	rs117664177	T	C	0.012264	-0.17668	0.031309	1.6699e-08	0.000102022	31.8444
ukb-d-30850_raw	rs8047587	T	G	0.43737	-0.038334	0.0068253	1.95052e-08	0.000101061	31.5444
ukb-d-30850_raw	rs28925904	T	C	0.025037	-0.12138	0.021627	1.99388e-08	0.000100916	31.4992
ukb-d-30850_raw	rs59194935	A	G	0.43113	0.038298	0.0068512	2.27368e-08	0.00010011	31.2476
ukb-d-30850_raw	rs4970485	T	C	0.20282	-0.047011	0.0084121	2.29192e-08	0.000100058	31.2311
ukb-d-30850_raw	rs62142382	A	G	0.16038	-0.05139	0.0091975	2.30723e-08	0.000100018	31.2187
ukb-d-30850_raw	rs4522206	C	G	0.35265	-0.039741	0.0071216	2.40298e-08	9.9766e-05	31.1401
ukb-d-30850_raw	rs6939861	A	G	0.26158	-0.043482	0.0077923	2.40492e-08	9.9758e-05	31.1376
ukb-d-30850_raw	rs1866385	C	T	0.16425	0.050942	0.0091421	2.516e-08	9.94765e-05	31.0497
ukb-d-30850_raw	rs2239222	G	A	0.34844	0.039727	0.0071417	2.65919e-08	9.91354e-05	30.9432
ukb-d-30850_raw	rs62083309	A	G	0.17657	-0.04936	0.0088747	2.67141e-08	9.91068e-05	30.9343
ukb-d-30850_raw	rs35222721	TA	T	0.59648	0.038508	0.0069383	2.85878e-08	9.86862e-05	30.803
ukb-d-30850_raw	rs10750766	A	C	0.71101	-0.041326	0.0074658	3.10849e-08	9.81646e-05	30.6402
ukb-d-30850_raw	rs1812755	C	T	0.19914	-0.047134	0.0085767	3.89816e-08	9.67586e-05	30.2013
ukb-d-30850_raw	rs3936510	T	G	0.20059	-0.046506	0.0085032	4.52199e-08	9.5833e-05	29.9123
ukb-d-30850_raw	rs10192634	T	C	0.26893	0.04171	0.0076476	4.92856e-08	9.52998e-05	29.7459
ukb-d-30850_raw	rs12543287	C	G	0.37154	0.03835	0.0070343	4.98781e-08	9.5225e-05	29.7226
ebi-a-GCST90092819	rs560887	C	T	0.704457	0.103814	0.0044793	7.90679e-119	0.00465435	537.136
ebi-a-GCST90092819	rs730497	A	G	0.178027	0.0707188	0.00535146	7.19946e-40	0.00151795	174.63
ebi-a-GCST90092819	rs2388594	A	G	0.393918	-0.0459105	0.00420705	1e-27	0.00103565	119.086
ebi-a-GCST90092819	rs9873618	A	G	0.291023	-0.0480294	0.00451513	1.99986e-26	0.000984101	113.153
ebi-a-GCST90092819	rs11720108	T	C	0.245486	-0.0432911	0.00476183	9.79941e-20	0.000719003	82.6498
ebi-a-GCST90092819	rs6972516	T	G	0.531514	0.0368229	0.00410582	2.99985e-19	0.000699722	80.432
ebi-a-GCST90092819	rs34872471	C	T	0.292211	0.0380775	0.00449792	2.49977e-17	0.000623499	71.6648
ebi-a-GCST90092819	rs13266634	T	C	0.30716	-0.032073	0.00443882	5.00035e-13	0.000454297	52.2079
ebi-a-GCST90092819	rs2908277	A	G	0.121443	0.0411013	0.00627747	5.90065e-11	0.000373055	42.8681
ebi-a-GCST90092819	rs143869345	G	A	0.016929	0.105516	0.0162625	8.69961e-11	0.00036635	42.0973
ebi-a-GCST90092819	rs79687284	C	G	0.034663	0.0717846	0.0112091	1.5e-10	0.000356911	41.0122
ebi-a-GCST90092819	rs7137828	T	C	0.515891	0.0260567	0.00410597	2.19999e-10	0.000350468	40.2717
ebi-a-GCST90092819	rs41302869	G	A	0.177857	-0.0338019	0.00534678	2.59998e-10	0.000347808	39.9659
ebi-a-GCST90092819	rs12569846	A	T	0.182484	0.0320917	0.00531642	1.6e-09	0.000317105	36.4367
ebi-a-GCST90092819	rs55881843	A	G	0.139159	-0.0354569	0.00593754	2.30001e-09	0.000310347	35.66
ebi-a-GCST90092819	rs1333051	T	A	0.136424	-0.035358	0.00596166	2.99999e-09	0.000306127	35.1749
ebi-a-GCST90092819	rs4325403	A	T	0.220783	0.0295944	0.00498852	2.99999e-09	0.000306292	35.194
ebi-a-GCST90092819	rs1696359	C	T	0.659118	-0.0252107	0.00432488	5.60003e-09	0.000295724	33.9793
ebi-a-GCST90092819	rs13169290	A	G	0.270182	-0.0266412	0.00460648	7.29995e-09	0.000291096	33.4473
ebi-a-GCST90092819	rs111901248	C	T	0.110778	-0.0376477	0.00652685	8e-09	0.000289559	33.2707
ebi-a-GCST90092819	rs62065453	T	C	0.224146	-0.0283882	0.00492821	8.40001e-09	0.000288779	33.181
ebi-a-GCST90092819	rs10630427	CAA	C	0.401987	-0.0241073	0.00418808	8.60003e-09	0.00028836	33.1329
ebi-a-GCST90092819	rs76895963	G	T	0.020555	-0.0916521	0.0159229	8.60003e-09	0.000288342	33.1309
ebi-a-GCST90092819	rs12244654	T	C	0.090996	-0.0405856	0.00713574	1.29999e-08	0.000281538	32.3488
ebi-a-GCST90092819	rs635634	T	C	0.183525	0.0300724	0.00530444	1.40001e-08	0.000279724	32.1403
ebi-a-GCST90092819	rs79165612	C	A	0.100884	-0.0377312	0.00680849	2.99999e-08	0.000267286	30.7109
T1MD	rs9271248	T	C	0.664506	0.898428	0.0230681	1e-200	0.0037021	1516.84
T1MD	rs112393700	T	C	0.0478174	1.25663	0.033443	1e-200	0.00344684	1411.89
T1MD	rs2395153	G	C	0.386207	0.507631	0.0204245	2.33884e-136	0.00151096	617.719
T1MD	rs689	T	A	0.790149	0.566862	0.0289397	1.9697e-85	0.00093902	383.676
T1MD	rs2476601	G	A	0.852956	-0.514758	0.0267187	1.04064e-82	0.000908442	371.17
T1MD	rs9260875	A	G	0.04086	0.75889	0.0437662	2.36157e-67	0.000735998	300.662
T1MD	rs6920323	C	T	0.213545	-0.426597	0.0276647	1.19564e-53	0.000582166	237.783
T1MD	rs41272547	A	C	0.0435229	-0.747495	0.0634105	4.49055e-32	0.000340301	138.961
T1MD	rs144536316	A	G	0.0289985	0.606385	0.0515978	6.88335e-32	0.000338224	138.112
T1MD	rs111816267	A	G	0.0139189	-0.916695	0.120542	2.8543e-14	0.000141654	57.8323
T1MD	rs115708172	A	C	0.0117048	0.600097	0.0808039	1.11429e-13	0.000135094	55.1539
T1MD	rs3184504	C	T	0.593734	-0.156646	0.0216705	4.8809e-13	0.000127986	52.2515
T1MD	rs1131017	G	C	0.579947	-0.153653	0.0215915	1.10815e-12	0.000124045	50.6424
T1MD	rs140149	T	C	0.346677	0.158006	0.0222652	1.27909e-12	0.000123355	50.3607
T1MD	rs56994090	C	T	0.494943	-0.147409	0.0215699	8.25848e-12	0.000114398	46.7035
T1MD	rs876497	A	G	0.279146	0.157396	0.0235413	2.29456e-11	0.000109495	44.7017
T1MD	rs9934969	A	G	0.304567	-0.156821	0.0238244	4.6302e-11	0.000106129	43.3274
T1MD	rs11571297	C	T	0.371628	-0.146007	0.0224467	7.79112e-11	0.000103637	42.3097
T1MD	rs61839660	T	C	0.0410092	-0.380788	0.0598508	1.98783e-10	9.91516e-05	40.4785
T1MD	rs601338	A	G	0.374557	0.136138	0.021939	5.46047e-10	9.43193e-05	38.5055
T1MD	rs74203920	T	C	0.0371219	0.324761	0.0523785	5.63664e-10	9.41666e-05	38.4432
T1MD	rs73405691	G	A	0.141991	-0.187781	0.0314993	2.50017e-09	8.70523e-05	35.5385
T1MD	rs72802342	A	C	0.087256	0.213848	0.0359561	2.72308e-09	8.66451e-05	35.3723
T1MD	rs60888743	G	A	0.23018	-0.155681	0.0262302	2.93515e-09	8.62873e-05	35.2262
T1MD	rs7237497	C	T	0.859143	-0.167559	0.0296458	1.58559e-08	7.82513e-05	31.9453
T1MD	rs7130222	G	T	0.2616	-0.140493	0.0251122	2.21106e-08	7.66695e-05	31.2995
T1MD	rs61759532	T	C	0.188747	0.147247	0.0267817	3.84043e-08	7.40459e-05	30.2284
T1MD	rs72928038	A	G	0.114489	0.173074	0.031702	4.77705e-08	7.30088e-05	29.8049
T2MD	rs55972445	T	G	0.152718	0.247536	0.0079026	1e-200	0.00201325	981.149
T2MD	rs76895963	G	T	0.0302987	-0.490275	0.0190943	2.13796e-145	0.00135369	659.28
T2MD	rs55872725	T	C	0.41796	0.120715	0.00589707	3.95367e-93	0.000860819	419.033
T2MD	rs6931514	G	A	0.330429	0.119209	0.00616389	2.48085e-83	0.000768441	374.03
T2MD	rs2237897	T	C	0.0813807	-0.197558	0.0111008	7.47997e-71	0.000650779	316.722
T2MD	rs10830963	G	C	0.356749	0.105648	0.00606136	4.91134e-68	0.000624234	303.795
T2MD	rs112108223	A	G	0.022388	-0.335228	0.0210813	6.17021e-57	0.000519632	252.862
T2MD	rs11716713	C	G	0.307014	0.0942824	0.0062829	6.68652e-51	0.000462781	225.185
T2MD	rs10811662	A	G	0.142596	-0.118557	0.00847608	1.86595e-44	0.000402092	195.642
T2MD	rs11558471	G	A	0.376916	-0.0800631	0.00604343	4.63554e-40	0.000360726	175.508
T2MD	rs7109575	A	G	0.238328	-0.0887611	0.00692772	1.39637e-37	0.000337407	164.158
T2MD	rs28624681	T	C	0.292903	-0.0817187	0.00646699	1.33199e-36	0.000328195	159.675
T2MD	rs11257655	T	C	0.265211	0.0817145	0.00659662	3.05985e-35	0.000315395	153.445
T2MD	rs78470967	A	T	0.0393738	-0.192149	0.015559	4.8899e-35	0.000313482	152.514
T2MD	rs2012444	T	C	0.170889	-0.0963774	0.0078495	1.18659e-34	0.000309862	150.753
T2MD	rs2943652	T	C	0.639606	0.0738689	0.00609316	7.95426e-34	0.000302094	146.973
T2MD	rs56348580	C	G	0.283211	-0.0764971	0.00653335	1.15001e-31	0.000281794	137.093
T2MD	rs10882099	C	T	0.476899	-0.0671227	0.00584189	1.48286e-30	0.000271363	132.017
T2MD	rs45551238	T	C	0.0495203	-0.158042	0.0139214	7.20941e-30	0.000264911	128.878
T2MD	rs1046317	C	T	0.611216	0.067781	0.00602243	2.19432e-29	0.000260373	126.669
T2MD	rs77735929	A	T	0.0433451	0.15545	0.0140687	2.208e-28	0.000250958	122.088
T2MD	rs10770143	T	C	0.661731	-0.0668498	0.00614338	1.41059e-27	0.000243397	118.409
T2MD	rs1513272	T	C	0.463566	-0.062585	0.00587594	1.72425e-26	0.000233196	113.445
T2MD	rs72802358	C	G	0.0964388	-0.106702	0.0100417	2.25632e-26	0.000232095	112.909
T2MD	rs573164932	A	G	0.0221918	-0.219222	0.0206577	2.61818e-26	0.000231494	112.617
T2MD	rs13094957	C	T	0.311242	-0.0670121	0.00634798	4.74351e-26	0.000229072	111.438
T2MD	rs7614016	A	G	0.175958	-0.0812396	0.00773994	8.99705e-26	0.000226463	110.169
T2MD	rs5215	T	C	0.526424	-0.0611275	0.005833	1.07201e-25	0.00022575	109.822
T2MD	rs11899863	T	C	0.0488383	-0.145385	0.0139435	1.87154e-25	0.000223478	108.716
T2MD	rs9505086	C	T	0.44441	0.0598788	0.00589317	2.96893e-24	0.000212223	103.24
T2MD	rs73040004	C	T	0.223789	0.0706061	0.00697407	4.32016e-24	0.000210696	102.497
T2MD	rs878521	A	G	0.206106	0.0723079	0.00715154	4.94766e-24	0.000210144	102.228
T2MD	rs13262861	A	C	0.123416	-0.091242	0.00903303	5.47268e-24	0.000209733	102.028
T2MD	rs438811	T	C	0.234943	-0.0699217	0.00697677	1.21927e-23	0.000206472	100.442
T2MD	rs10406431	G	A	0.447305	-0.0588978	0.00587866	1.25864e-23	0.000206342	100.378
T2MD	rs10195252	C	T	0.359196	-0.0606988	0.00610687	2.80479e-23	0.000203082	98.7918
T2MD	rs35198330	G	T	0.0384237	0.147819	0.0149858	5.96623e-23	0.000200009	97.2969
T2MD	rs8071043	C	T	0.307546	0.0616493	0.0063049	1.39927e-22	0.00019654	95.6089
T2MD	rs6017317	G	T	0.219215	0.0682748	0.00702294	2.43725e-22	0.000194283	94.5107
T2MD	rs944800	G	A	0.657347	0.0596462	0.00616574	3.89583e-22	0.000192374	93.5822
T2MD	rs12507026	T	A	0.473612	0.0566639	0.00585846	3.96004e-22	0.000192308	93.5501
T2MD	rs57307671	T	A	0.183966	0.0725003	0.00750911	4.68274e-22	0.000191626	93.2182
T2MD	rs57898296	G	C	0.361567	0.0579864	0.00606684	1.20143e-21	0.000187794	91.3535
T2MD	rs8176645	T	A	0.541199	-0.0549424	0.00584917	5.82103e-21	0.000181378	88.2318
T2MD	rs8100204	A	G	0.158544	0.0745073	0.00799005	1.10969e-20	0.000178754	86.9555
T2MD	rs12904938	G	A	0.681457	0.058685	0.00629892	1.20033e-20	0.000178435	86.8001
T2MD	rs73113884	T	C	0.0213329	0.178811	0.0195037	4.81615e-20	0.000172789	84.0529
T2MD	rs117070049	T	C	0.0149556	0.209718	0.0231172	1.16923e-19	0.000169186	82.2999
T2MD	rs1260326	C	T	0.649991	0.0549147	0.00614772	4.1639e-19	0.000164026	79.7898
T2MD	rs6878122	A	G	0.7718	-0.061088	0.00690907	9.4254e-19	0.000160708	78.1755
T2MD	rs62448618	A	T	0.411162	0.052117	0.00593235	1.56063e-18	0.000158662	77.1798
T2MD	rs4711750	A	T	0.49812	0.0514703	0.00587436	1.92088e-18	0.000157819	76.7698
T2MD	rs72812178	T	G	0.141028	0.0726323	0.00834507	3.2144e-18	0.000155728	75.7527
T2MD	rs387955	T	C	0.943255	0.1115	0.0129143	5.93335e-18	0.000153242	74.5429
T2MD	rs963740	T	A	0.211904	-0.0612344	0.00719188	1.67494e-17	0.000149031	72.4944
T2MD	rs3887925	T	C	0.463466	0.0497932	0.00586673	2.11349e-17	0.000148088	72.0354
T2MD	rs12440156	A	G	0.750002	-0.0564555	0.00671159	4.04297e-17	0.000145457	70.7554
T2MD	rs6459735	G	C	0.147171	-0.0699049	0.00831489	4.19952e-17	0.000145303	70.6806
T2MD	rs67916282	A	T	0.189888	0.0621458	0.00741424	5.20595e-17	0.000144432	70.2568
T2MD	rs2925979	C	T	0.67765	-0.0517804	0.00623276	9.7499e-17	0.000141888	69.0189
T2MD	rs697239	C	T	0.479531	-0.0482828	0.00583719	1.3219e-16	0.000140654	68.4188
T2MD	rs74643044	C	T	0.0577129	0.100693	0.0123233	3.05844e-16	0.000137253	66.7641
T2MD	rs5997597	C	T	0.919607	0.0890168	0.0108958	3.08887e-16	0.000137215	66.7458
T2MD	rs7156625	A	G	0.241785	0.0552446	0.00677429	3.4906e-16	0.000136719	66.5044
T2MD	rs7501939	T	C	0.298028	0.0518276	0.00637167	4.15145e-16	0.000136017	66.1628
T2MD	rs12546365	C	T	0.512565	-0.0463749	0.00582985	1.79515e-15	0.000130086	63.2775
T2MD	rs7021934	T	A	0.373193	0.0475681	0.00601936	2.73338e-15	0.000128384	62.4495
T2MD	rs1596972	G	A	0.435246	0.0460863	0.00587857	4.51544e-15	0.000126352	61.4608
T2MD	rs144168035	C	G	0.03521	0.122059	0.0155982	5.06874e-15	0.000125884	61.2335
T2MD	rs2521248	T	C	0.609747	0.0470177	0.00602323	5.89929e-15	0.00012527	60.9343
T2MD	rs340882	G	C	0.50744	0.0456484	0.00585829	6.59022e-15	0.000124822	60.7166
T2MD	rs4943076	C	T	0.324778	-0.0490075	0.00629005	6.63437e-15	0.000124795	60.7037
T2MD	rs35840359	T	C	0.0366066	-0.12222	0.0158736	1.36521e-14	0.000121876	59.2832
T2MD	rs12595158	T	C	0.102985	-0.074356	0.00971598	1.96381e-14	0.000120404	58.5675
T2MD	rs116279971	C	T	0.0208215	-0.162108	0.0212274	2.22792e-14	0.000119894	58.3195
T2MD	rs9916472	T	C	0.312245	-0.0482525	0.0063449	2.85036e-14	0.000118898	57.8347
T2MD	rs12084158	G	A	0.136636	0.0643692	0.00847404	3.05281e-14	0.00011862	57.6997
T2MD	rs74628648	T	C	0.077742	-0.0836227	0.0110356	3.52209e-14	0.000118043	57.4189
T2MD	rs5398	A	G	0.264067	-0.0502286	0.00663729	3.80102e-14	0.000117735	57.2689
T2MD	rs2608899	C	T	0.23568	0.0517263	0.00685118	4.35311e-14	0.000117186	57.002
T2MD	rs9596553	A	G	0.36146	-0.0456372	0.00608982	6.68036e-14	0.000115456	56.16
T2MD	rs10466811	A	G	0.236635	-0.0518715	0.00693952	7.73215e-14	0.000114864	55.8724
T2MD	rs56092939	C	T	0.10236	-0.0722879	0.00974725	1.20504e-13	0.000113072	55.0003
T2MD	rs78721871	A	G	0.0359562	0.114606	0.0154668	1.26503e-13	0.000112876	54.905
T2MD	rs17772814	A	G	0.102541	-0.0734916	0.00998471	1.83358e-13	0.000111376	54.1755
T2MD	rs145401143	C	T	0.0811238	-0.0794869	0.0108021	1.86037e-13	0.000111317	54.1468
T2MD	rs8073177	C	T	0.745977	-0.0492756	0.00669793	1.88322e-13	0.000111268	54.1229
T2MD	rs1077394	T	C	0.554901	0.0432297	0.00588456	2.03751e-13	0.000110949	53.9678
T2MD	rs7788808	C	T	0.753512	0.0499495	0.00680522	2.13796e-13	0.000110756	53.8736
T2MD	rs3110641	A	G	0.214494	-0.0521027	0.00719015	4.27957e-13	0.000107953	52.5101
T2MD	rs13025584	G	A	0.154667	-0.0589271	0.00813964	4.50298e-13	0.000107748	52.4105
T2MD	rs2947411	G	A	0.835423	0.0573905	0.0079278	4.51544e-13	0.000107737	52.405
T2MD	rs1788817	G	A	0.506988	-0.042183	0.00584982	5.55392e-13	0.0001069	51.9982
T2MD	rs4681047	G	A	0.511654	-0.0421649	0.00584926	5.65327e-13	0.000106829	51.9635
T2MD	rs7215687	G	A	0.475098	0.0422057	0.00586601	6.24741e-13	0.000106426	51.7672
T2MD	rs73347525	G	A	0.219734	-0.0514905	0.00715656	6.25173e-13	0.000106423	51.7659
T2MD	rs12531884	C	A	0.501893	-0.0421706	0.00586378	6.39882e-13	0.00010633	51.7205
T2MD	rs78058190	A	G	0.0826391	0.0754885	0.0105257	7.40116e-13	0.000105743	51.4349
T2MD	rs7120183	C	T	0.665339	-0.043098	0.00617243	2.90335e-12	0.000100229	48.7529
T2MD	rs348330	A	G	0.645039	-0.0424007	0.00610432	3.75751e-12	9.91892e-05	48.2469
T2MD	rs7758129	A	G	0.63386	-0.0419692	0.0060532	4.10866e-12	9.8829e-05	48.0717
T2MD	rs115437837	T	C	0.0551008	-0.0903838	0.0130637	4.55827e-12	9.84106e-05	47.8682
T2MD	rs66922415	G	A	0.184586	0.0516917	0.00747251	4.5941e-12	9.83789e-05	47.8527
T2MD	rs6103720	A	G	0.678231	0.0435521	0.00630139	4.79513e-12	9.82062e-05	47.7687
T2MD	rs77684028	T	C	0.0785991	0.0745568	0.0108134	5.39138e-12	9.77335e-05	47.5388
T2MD	rs7375679	G	A	0.457639	-0.0401902	0.00586422	7.20775e-12	9.65637e-05	46.9697
T2MD	rs4273712	G	A	0.26963	0.044729	0.00653944	7.92684e-12	9.61815e-05	46.7838
T2MD	rs34940152	G	A	0.12578	-0.0605293	0.00888401	9.53894e-12	9.5435e-05	46.4207
T2MD	rs4258313	T	G	0.0886319	-0.0704995	0.0103742	1.07795e-11	9.49418e-05	46.1808
T2MD	rs2115107	A	G	0.367709	0.041086	0.00605336	1.14235e-11	9.47086e-05	46.0673
T2MD	rs856401	C	T	0.674004	0.0422012	0.00624649	1.41873e-11	9.38367e-05	45.6432
T2MD	rs61909599	C	G	0.0992534	0.0655089	0.00970519	1.47979e-11	9.36672e-05	45.5607
T2MD	rs12133396	A	G	0.25259	-0.0453874	0.00676548	1.96381e-11	9.25271e-05	45.0061
T2MD	rs4841133	G	A	0.856727	-0.0555053	0.0082748	1.97651e-11	9.25017e-05	44.9937
T2MD	rs1665908	T	A	0.415142	-0.040058	0.00597357	2.00217e-11	9.24499e-05	44.9685
T2MD	rs7661876	G	T	0.49824	0.039113	0.005848	2.2584e-11	9.19652e-05	44.7328
T2MD	rs7226371	G	A	0.173109	0.0512144	0.00767661	2.53221e-11	9.15043e-05	44.5085
T2MD	rs11169182	T	C	0.492589	0.0388852	0.00585043	3.00054e-11	9.08217e-05	44.1765
T2MD	rs61975968	A	T	0.265982	-0.0441489	0.00664622	3.07964e-11	9.07166e-05	44.1254
T2MD	rs61775082	T	C	0.133574	-0.0572437	0.00864846	3.61743e-11	9.00688e-05	43.8103
T2MD	rs1517037	T	C	0.272337	-0.043386	0.0065934	4.69786e-11	8.9018e-05	43.2991
T2MD	rs13292462	T	C	0.42777	-0.0387886	0.0058968	4.7709e-11	8.89555e-05	43.2687
T2MD	rs1906937	A	C	0.298409	0.0419215	0.00637587	4.86407e-11	8.88775e-05	43.2308
T2MD	rs12597281	G	A	0.359335	-0.0402339	0.00612178	4.95564e-11	8.88027e-05	43.1944
T2MD	rs13002767	A	T	0.247134	0.0442639	0.00674019	5.12861e-11	8.86651e-05	43.1274
T2MD	rs1876027	A	T	0.436049	-0.0393482	0.0060471	7.67008e-11	8.70469e-05	42.3403
T2MD	rs10893827	G	A	0.1587	-0.0521705	0.00803327	8.34065e-11	8.67089e-05	42.1758
T2MD	rs79400013	A	G	0.0188855	-0.143125	0.0220911	9.24272e-11	8.62968e-05	41.9754
T2MD	rs618652	G	T	0.48027	-0.0379115	0.00585251	9.30465e-11	8.62693e-05	41.962
T2MD	rs9371672	G	C	0.334911	0.0397947	0.00617415	1.15311e-10	8.54073e-05	41.5427
T2MD	rs11642255	T	C	0.0488136	-0.0884019	0.013739	1.23974e-10	8.51161e-05	41.401
T2MD	rs17168486	T	C	0.198348	0.046854	0.00729298	1.32276e-10	8.4856e-05	41.2745
T2MD	rs9686661	T	C	0.134256	0.0546865	0.00852082	1.38096e-10	8.46831e-05	41.1904
T2MD	rs8075924	T	C	0.109798	-0.0605757	0.00944805	1.44145e-10	8.45107e-05	41.1065
T2MD	rs10775406	G	A	0.735868	0.0425876	0.00664691	1.48279e-10	8.43968e-05	41.0511
T2MD	rs56192168	G	A	0.841287	-0.0511183	0.00797931	1.49042e-10	8.43765e-05	41.0412
T2MD	rs73610830	G	C	0.305068	-0.0409938	0.00640122	1.51293e-10	8.4316e-05	41.0118
T2MD	rs1042949	G	C	0.349251	0.0390323	0.00609939	1.5602e-10	8.41928e-05	40.9519
T2MD	rs2113841	T	C	0.489425	-0.0373193	0.00584257	1.68628e-10	8.388e-05	40.7997
T2MD	rs34179517	C	A	0.148052	0.0523697	0.00820459	1.7368e-10	8.37618e-05	40.7422
T2MD	rs144106498	A	G	0.0705538	0.0722003	0.0113373	1.90994e-10	8.33793e-05	40.5562
T2MD	rs4325676	C	G	0.421131	-0.0376854	0.00593449	2.14981e-10	8.29047e-05	40.3253
T2MD	rs1397566	G	A	0.42847	-0.0374302	0.00590097	2.25232e-10	8.27175e-05	40.2342
T2MD	rs7106016	T	C	0.41292	-0.0374744	0.00595149	3.04152e-10	8.15114e-05	39.6475
T2MD	rs35446205	G	C	0.0886807	-0.0652251	0.0103761	3.25612e-10	8.12385e-05	39.5148
T2MD	rs35338539	A	G	0.432419	0.0371791	0.00591742	3.32109e-10	8.11584e-05	39.4758
T2MD	rs945425	C	T	0.74352	0.0420193	0.00670748	3.73913e-10	8.06826e-05	39.2443
T2MD	rs810364	T	C	0.766751	-0.0431166	0.00689506	4.01994e-10	8.03922e-05	39.1031
T2MD	rs11052567	G	C	0.07741	0.0673518	0.0108118	4.68069e-10	7.97818e-05	38.8062
T2MD	rs114165349	C	G	0.0376363	0.0941379	0.0151231	4.82225e-10	7.96615e-05	38.7477
T2MD	rs78577980	T	C	0.0423338	0.0890532	0.0143253	5.08323e-10	7.94498e-05	38.6447
T2MD	rs535292	T	C	0.601721	0.0372516	0.00599246	5.08651e-10	7.94476e-05	38.6436
T2MD	rs2589408	G	A	0.569225	-0.0366568	0.00590007	5.20032e-10	7.9359e-05	38.6005
T2MD	rs10888700	C	T	0.268571	-0.0410134	0.0066298	6.16254e-10	7.86778e-05	38.2692
T2MD	rs28841293	T	C	0.517875	0.0361409	0.00585452	6.6936e-10	7.83461e-05	38.1078
T2MD	rs4762357	T	A	0.764674	-0.0422447	0.00685481	7.14776e-10	7.80828e-05	37.9797
T2MD	rs34584161	G	A	0.257571	-0.0409229	0.00670505	1.03906e-09	7.65828e-05	37.2501
T2MD	rs1912490	G	C	0.354244	-0.037413	0.00613051	1.04261e-09	7.65693e-05	37.2435
T2MD	rs79869893	A	G	0.172868	0.046905	0.00769391	1.085e-09	7.64094e-05	37.1657
T2MD	rs8126001	T	C	0.522458	-0.0357505	0.00587268	1.14612e-09	7.61894e-05	37.0587
T2MD	rs190611672	A	G	0.0189707	0.129002	0.0211977	1.16003e-09	7.61409e-05	37.0351
T2MD	rs3808447	A	G	0.668627	-0.0378351	0.00622217	1.19666e-09	7.60167e-05	36.9747
T2MD	rs10759932	C	T	0.25504	-0.0409516	0.00673573	1.2037e-09	7.59933e-05	36.9633
T2MD	rs12911108	A	G	0.0611597	-0.0756615	0.0124653	1.28083e-09	7.57439e-05	36.842
T2MD	rs10044259	C	T	0.406088	-0.036093	0.00596212	1.4154e-09	7.53438e-05	36.6474
T2MD	rs72917389	T	C	0.277722	-0.0396571	0.00656474	1.53236e-09	7.50257e-05	36.4926
T2MD	rs61269540	A	C	0.266374	-0.0399737	0.00661984	1.55582e-09	7.49647e-05	36.463
T2MD	rs7140574	A	G	0.443655	0.035469	0.00588784	1.70032e-09	7.46087e-05	36.2898
T2MD	rs11147192	A	G	0.36492	0.0364875	0.0060881	2.05693e-09	7.38463e-05	35.9189
T2MD	rs3731503	C	T	0.33175	0.0371638	0.00620658	2.12696e-09	7.37122e-05	35.8537
T2MD	rs62247658	T	C	0.638223	0.0363296	0.0060963	2.53349e-09	7.30118e-05	35.513
T2MD	rs139294140	A	G	0.0353451	-0.095703	0.016071	2.60028e-09	7.29071e-05	35.462
T2MD	rs556028886	A	G	0.0400622	0.0891162	0.0150392	3.11179e-09	7.21886e-05	35.1125
T2MD	rs56204345	A	T	0.20732	-0.0429005	0.00724344	3.1676e-09	7.21173e-05	35.0779
T2MD	rs2162100	T	C	0.244306	-0.0403088	0.00680712	3.18882e-09	7.20904e-05	35.0648
T2MD	rs9808126	G	C	0.684699	-0.0371617	0.00628052	3.27929e-09	7.19788e-05	35.0105
T2MD	rs897558	G	A	0.476451	0.0345207	0.00584421	3.48779e-09	7.17319e-05	34.8904
T2MD	rs643246	C	T	0.477816	-0.0345057	0.00585567	3.79936e-09	7.13893e-05	34.7238
T2MD	rs826403	G	A	0.393116	0.0351851	0.00597611	3.91796e-09	7.12665e-05	34.664
T2MD	rs77789961	T	C	0.0457237	0.0814235	0.0138315	3.93677e-09	7.12469e-05	34.6545
T2MD	rs12140153	T	G	0.0782951	-0.06491	0.0110485	4.22863e-09	7.09613e-05	34.5155
T2MD	rs914183	G	A	0.128901	-0.051552	0.00879925	4.66552e-09	7.05675e-05	34.324
T2MD	rs62428761	A	G	0.185778	-0.0440423	0.00752935	4.93321e-09	7.03445e-05	34.2155

## Sheet: Table S2
	Estimate	SE	OR	OR 95%CI low	OR 95%CI up	P
Model 1
exposure Q2	0.347959	0.108097	1.41617	1.14578	1.75037	0.00128657
exposure Q3	0.244641	0.109539	1.27716	1.0304	1.58302	0.0255252
exposure Q4	0.684327	0.104348	1.98244	1.61576	2.43233	5.4494e-11
Model 2
exposure Q2	0.218398	0.111603	1.24408	0.999656	1.54827	0.0503577
exposure Q3	0.335453	0.122583	1.39857	1.09987	1.7784	0.0062089
exposure Q4	0.944123	0.154636	2.57056	1.89845	3.48062	1.02508e-09
Gender Male	0.660389	0.115184	1.93554	1.54439	2.42577	9.8461e-09
Age	0.0235249	0.00288484	1.0238	1.01803	1.02961	3.50222e-16
Model 3
exposure Q2	0.246518	0.112083	1.27956	1.0272	1.59393	0.0278478
exposure Q3	0.363243	0.122938	1.43798	1.13008	1.82979	0.00312981
exposure Q4	0.987437	0.15513	2.68435	1.98056	3.63821	1.95016e-10
Gender Male	0.620914	0.123794	1.86063	1.45977	2.37157	5.28413e-07
Age	0.0192073	0.00302557	1.01939	1.01337	1.02546	2.17673e-10
Smoking Yes	0.0584854	0.0953341	1.06023	0.879528	1.27806	0.53956
Alcohol Yes	0.0737156	0.100468	1.0765	0.884084	1.31079	0.46312
eGFR	-0.00438114	0.000982134	0.995628	0.993714	0.997547	8.16413e-06

## Sheet: Table S3
Methods		All	Female	Male
VIF	BFP	1.30339	1.10298	1.14189
	Gender	1.22248	\	\
	Age	1.12636	1.11322	1.15685
	Race	1.02653	1.02919	1.02564
	Education	1.06567	1.06101	1.07388
	Poverty	1.06515	1.06415	1.06848
Shapiro-Wilk P value		<0.0001	<0.0001	<0.0001
Breusch-Pagan P value		0.0004	0.0133	0.5722
Maximum Cook distance		0.0988	0.5717	0.0986

## Sheet: Table S4
Variables	Model 1 (Diabetes)				Model 2 (Testosterone)				Model 3(Diabetes)
	β	SE	t	P	β	SE	t	P	β	SE	t	P
Intercept	-7.52805	0.285943	-26.327	1.24e-05	7.09217	0.86546	8.195	0.001208	-7.28418	0.285652	-25.5	0.000132
BFP	0.085367	0.004667	18.291	5.26e-05	-0.12863	0.008495	-15.143	0.000111	0.081242	0.004239	19.166	0.00031
Testosterone	/	/	/	/	/	/	/	/	-0.042027	0.012843	-3.272	0.046697
Age	0.038592	0.002515	15.347	0.000105	-0.006403	0.010857	-0.59	0.587076	0.038852	0.002593	14.984	0.000645
Gender Male	1.22962	0.106155	11.583	0.000317	13.4803	0.318611	42.309	1.87e-06	1.73173	0.21818	7.937	0.004171
Race Non-Hispanic Asian	-0.087693	0.285959	-0.307	0.7744	-1.02551	0.596085	-1.72	0.160474	-0.122467	0.291967	-0.419	0.70311
Race Non-Hispanic Black	-0.063115	0.174575	-0.362	0.735986	-0.264105	0.591583	-0.446	0.678385	-0.074955	0.176047	-0.426	0.698975
Race Non-Hispanic White	-0.697012	0.195517	-3.565	0.023481	-0.258277	0.525058	-0.492	0.648562	-0.723509	0.196039	-3.691	0.034501
Race Other Race	-0.260274	0.109938	-2.367	0.077034	-0.52311	0.563617	-0.928	0.405875	-0.285625	0.115124	-2.481	0.08919
Education High school or equivalent	0.088582	0.131542	0.673	0.537594	-0.362155	0.219444	-1.65	0.17422	0.08237	0.13042	0.632	0.572505
Less than high school	0.5766	0.134216	4.296	0.012685	-0.836232	0.239991	-3.484	0.02525	0.551015	0.139031	3.963	0.028693
Poverty Low	0.298199	0.187759	1.588	0.187438	0.115888	0.336162	0.345	0.747655	0.296415	0.191	1.552	0.218486
Poverty Medium	0.311087	0.102811	3.026	0.03894	0.131971	0.185097	0.713	0.515243	0.317277	0.102558	3.094	0.053561

## Sheet: Table S5
Variables	Model 1 (Diabetes)				Model 2 (Testosterone)				Model 3(Diabetes)
	β	SE	t	P	β	SE	t	P	β	SE	t	P
Intercept	-7.07173	0.539113	-13.117	4.6e-05	1.75246	0.368087	4.761	0.00506	-6.78796	0.549456	-12.354	0.000247
BFP	0.081664	0.006265	13.035	4.74e-05	0.0011844	0.0032072	0.369	0.72704	0.083184	0.005958	13.961	0.000153
Testosterone	/	/	/	/	/	/	/	/	-0.293203	0.164929	-1.778	0.150077
Age	0.038192	0.003024	12.629	5.53e-05	-0.0137549	0.0008501	-16.18	1.64e-05	0.035998	0.00332	10.843	0.000411
Race Non-Hispanic Asian	-0.595127	0.285542	-2.084	0.0916	-0.201306	0.264765	-0.76	0.48136	-0.572879	0.279306	-2.051	0.109556
Race Non-Hispanic Black	-0.34825	0.309781	-1.124	0.312	-0.0608949	0.301413	-0.202	0.84785	-0.32183	0.307747	-1.046	0.354702
Race Non-Hispanic White	-1.05363	0.294679	-3.576	0.016	-0.104536	0.247636	-0.422	0.69046	-1.04275	0.294398	-3.542	0.023971
Race Other Race	-0.510994	0.265842	-1.922	0.1126	-0.191463	0.257879	-0.742	0.4912	-0.498133	0.259293	-1.921	0.127108
Education High school or equivalent	0.161949	0.199526	0.812	0.4539	-0.022296	0.0581611	-0.383	0.71722	0.171641	0.196233	0.875	0.431124
Less than high school	0.577911	0.253777	2.277	0.0718	0.0492801	0.137283	0.359	0.73428	0.582431	0.254943	2.285	0.084362
Poverty Low	0.355603	0.247304	1.438	0.21	0.0006794	0.140451	0.005	0.99633	0.327769	0.238514	1.374	0.241346
Poverty Medium	0.35812	0.16413	2.182	0.0809	-0.12877	0.0611471	-2.106	0.08908	0.347743	0.164195	2.118	0.101586

## Sheet: Table S6
Variables	Model 1 (Diabetes)				Model 2 (Testosterone)				Model 3(Diabetes)
	β	SE	t	P	β	SE	t	P	β	SE	t	P
Intercept	-6.6796	0.475772	-14.04	3.3e-05	25.996	1.78413	14.571	2.75e-05	-5.79458	0.552635	-10.485	0.000468
BFP	0.089106	0.009053	9.843	0.000184	-0.34475	0.0253	-13.624	3.82e-05	0.078932	0.00755	10.455	0.000473
Testosterone	/	/	/	/	/	/	/	/	-0.040153	0.012504	-3.211	0.032555
Age	0.038742	0.006052	6.402	0.001378	0.02257	0.01953	1.155	0.3001	0.040149	0.006026	6.663	0.002636
Race Non-Hispanic Asian	0.326773	0.626502	0.522	0.624232	-1.54719	1.03995	-1.488	0.197	0.264734	0.639095	0.414	0.699953
Race Non-Hispanic Black	0.200091	0.489379	0.409	0.699561	-0.55918	1.15404	-0.485	0.6485	0.177877	0.501676	0.355	0.740818
Race Non-Hispanic White	-0.372484	0.436393	-0.854	0.432333	-0.27736	1.00367	-0.276	0.7933	-0.410171	0.442452	-0.927	0.406377
Race Other Race	-0.046839	0.301712	-0.155	0.882701	-0.6902	1.02717	-0.672	0.5314	-0.082895	0.309398	-0.268	0.802008
Education High school or equivalent	0.031072	0.112028	0.277	0.79261	-0.66563	0.41282	-1.612	0.1678	0.021757	0.105877	0.205	0.847225
Less than high school	0.59101	0.219561	2.692	0.043207	-1.36896	0.45004	-3.042	0.0287	0.554873	0.233874	2.373	0.07661
Poverty Low	0.239316	0.255824	0.935	0.39249	-0.27998	0.83158	-0.337	0.75	0.216804	0.267261	0.811	0.462757
Poverty Medium	0.270112	0.163724	1.65	0.159897	0.05122	0.39185	0.131	0.9011	0.266458	0.165604	1.609	0.182899

## Sheet: Table S7
Type	Natural menopause (n=814)				Surgical menopause (n=534)				Regular periods (n= 815)
	Estimate	95% CI-low	95% CI-up	P	Estimate	95% CI-low	95% CI-up	P	Estimate	95% CI-low	95% CI-up	P
ACME (average)	-0.001183	-0.004697	0.001397	0.38	0.001949	-0.002618	0.008429	0.4095	0.0003	-0.005213	0.00166	0.609
ADE (average)	0.092135	0.06948	0.124067	<0.001	0.091573	0.061688	0.135277	<0.001	0.078399	0.054145	0.113064	<0.001
Total Effect	0.090952	0.068266	0.123024	<0.001	0.093522	0.061577	0.139438	<0.001	0.07871	0.054329	0.112671	<0.001
Mediated (%)	-0.013002	-0.05504	0.014297	0.371	0.020842	-0.032518	0.083338	0.38827	0.003946	-0.067329	0.019712	0.607

## Sheet: Table S8
Type		All (n=4772)				Female (n=2622)				Male (n=2150)
		Estimate	95% CI-low	95% CI-up	P	Estimate	95% CI-low	95% CI-up	P	Estimate	95% CI-low	95% CI-up	P
R = 500	ACME (average)	0.005406	0.002086	0.009283	0.002	-0.000347	-0.001787	0.001933	0.552	0.013843	0.005678	0.024659	0.002
	ADE (average)	0.081242	0.06976	0.093164	<0.001	0.083184	0.069892	0.098756	<0.001	0.078932	0.062215	0.100513	<0.001
	Total Effect	0.086648	0.076014	0.09843	<0.001	0.082837	0.070125	0.098707	<0.001	0.092775	0.075783	0.114684	<0.001
	Mediated (%)	0.06239	0.02299	0.108465	0.002	-0.004192	-0.022221	0.021422	0.55	0.149206	0.060248	0.255068	<0.001
R = 200	ACME (average)	0.005406	0.002285	0.010734	0.02	-0.000347	-0.001312	0.001783	0.545	0.013843	0.005524	0.026014	0.01
	ADE (average)	0.081242	0.071501	0.095504	<0.001	0.083184	0.070796	0.098105	<0.001	0.078932	0.060458	0.09686	<0.001
	Total Effect	0.086648	0.076166	0.099771	<0.001	0.082837	0.070737	0.097364	<0.001	0.092775	0.076899	0.111545	<0.001
	Mediated (%)	0.06239	0.024877	0.116575	0.01	-0.004192	-0.016376	0.023526	0.54	0.149206	0.061394	0.285415	0.005

## Sheet: Table S9
Exposure ID	Exposure	Outcome	Method	nsnp	β	SE	P	OR	OR 95%CI low	OR 95%CI up
ukb-b-8909	Body fat percentage	Glucose levels	IVW (fixed effects)	379	0.137324	0.0178991	1.69163e-14	1.1472	1.10765	1.18816
ukb-b-8909	Body fat percentage	Glucose levels	IVW (random effects)	379	0.137324	0.0227519	1.58253e-09	1.1472	1.09717	1.19952
ukb-b-8909	Body fat percentage	Glucose levels	Weighted median	379	0.174513	0.0296613	4.01605e-09	1.19067	1.12342	1.26194
ukb-b-8909	Body fat percentage	Glucose levels	Weighted mode	379	0.206796	0.0735611	0.00519268	1.22973	1.06462	1.42045
ukb-b-8909	Body fat percentage	Glucose levels	MR Egger	379	0.0533526	0.0730669	0.465729	1.0548	0.91406	1.21721
ukb-b-8909	Body fat percentage	T1DM	IVW (fixed effects)	372	0.153272	0.0960544	0.11056	1.16564	0.965611	1.40711
ukb-b-8909	Body fat percentage	T1DM	IVW (random effects)	372	0.153272	0.121069	0.205514	1.16564	0.919411	1.47782
ukb-b-8909	Body fat percentage	T1DM	Weighted median	372	0.00684361	0.152663	0.964244	1.00687	0.746488	1.35807
ukb-b-8909	Body fat percentage	T1DM	Weighted mode	372	-0.13763	0.31205	0.659432	0.871421	0.472722	1.60639
ukb-b-8909	Body fat percentage	T1DM	MR Egger	372	0.336718	0.396319	0.39609	1.40034	0.643992	3.04501
ukb-b-8909	Body fat percentage	T2DM	IVW (fixed effects)	332	0.898379	0.0276275	6.01131e-232	2.45562	2.32618	2.59226
ukb-b-8909	Body fat percentage	T2DM	IVW (random effects)	332	0.898379	0.0750227	4.81841e-33	2.45562	2.11983	2.8446
ukb-b-8909	Body fat percentage	T2DM	Weighted median	332	0.898394	0.0573248	2.35118e-55	2.45566	2.19468	2.74766
ukb-b-8909	Body fat percentage	T2DM	Weighted mode	332	1.3787	0.258546	1.79773e-07	3.96974	2.39157	6.58932
ukb-b-8909	Body fat percentage	T2DM	MR Egger	332	1.34171	0.241944	6.01319e-08	3.82558	2.38095	6.14674
ukb-b-8909	Body fat percentage	Testosterone	IVW (fixed effects)	367	-0.487409	0.0299437	1.42457e-59	0.614215	0.579205	0.651342
ukb-b-8909	Body fat percentage	Testosterone	IVW (random effects)	367	-0.487409	0.0837317	5.8466e-09	0.614215	0.521251	0.72376
ukb-b-8909	Body fat percentage	Testosterone	Weighted median	367	-0.586398	0.051173	2.1164e-30	0.556328	0.503235	0.615021
ukb-b-8909	Body fat percentage	Testosterone	Weighted mode	367	-0.695817	0.126123	6.53475e-08	0.498667	0.389451	0.638511
ukb-b-8909	Body fat percentage	Testosterone	MR Egger	367	-0.652876	0.267473	0.015125	0.520546	0.308164	0.879299
ukb-d-30850_raw	Testosterone	Glucose levels	IVW (fixed effects)	115	-0.0243183	0.00557049	1.26802e-05	0.975975	0.965377	0.986689
ukb-d-30850_raw	Testosterone	Glucose levels	IVW (random effects)	115	-0.0243183	0.00826201	0.00324642	0.975975	0.960298	0.991908
ukb-d-30850_raw	Testosterone	Glucose levels	Weighted median	115	-0.0135954	0.0108214	0.208991	0.986497	0.965794	1.00764
ukb-d-30850_raw	Testosterone	Glucose levels	Weighted mode	115	-0.0224018	0.00843718	0.00906214	0.977847	0.96181	0.994152
ukb-d-30850_raw	Testosterone	Glucose levels	MR Egger	115	-0.00985758	0.0132871	0.459693	0.990191	0.964736	1.01632
ukb-d-30850_raw	Testosterone	T1DM	IVW (fixed effects)	111	-0.00377914	0.03181	0.905431	0.996228	0.936012	1.06032
ukb-d-30850_raw	Testosterone	T1DM	IVW (random effects)	111	-0.00377914	0.0361591	0.916761	0.996228	0.928067	1.06939
ukb-d-30850_raw	Testosterone	T1DM	Weighted median	111	-0.00604044	0.0587832	0.918155	0.993978	0.885808	1.11536
ukb-d-30850_raw	Testosterone	T1DM	Weighted mode	111	0.0102792	0.0505338	0.839189	1.01033	0.915059	1.11553
ukb-d-30850_raw	Testosterone	T1DM	MR Egger	111	-0.0199429	0.0602255	0.741177	0.980255	0.871112	1.10307
ukb-d-30850_raw	Testosterone	T2DM	IVW (fixed effects)	91	-0.0701135	0.00934644	6.3031e-14	0.932288	0.915365	0.949524
ukb-d-30850_raw	Testosterone	T2DM	IVW (random effects)	91	-0.0701135	0.0273738	0.0104271	0.932288	0.883586	0.983674
ukb-d-30850_raw	Testosterone	T2DM	Weighted median	91	-0.041066	0.016423	0.0124013	0.959766	0.929364	0.991162
ukb-d-30850_raw	Testosterone	T2DM	Weighted mode	91	-0.0377222	0.0148598	0.01285	0.96298	0.935338	0.99144
ukb-d-30850_raw	Testosterone	T2DM	MR Egger	91	-0.00372613	0.0440884	0.932837	0.996281	0.913804	1.0862

## Sheet: Table S10
P-value	Method	nsnp	β	SE	P	OR	OR 95%CI low	OR 95%CI up	MR-PRESSO			Pleiotropy			Heterogeneity
									RSSobs	p-value	N Outliers	Egger intercept	se	p-value	Method	Q	p-value
5e-08	IVW (fixed effects)	157	0.0217747	0.00246965	1.17637e-18	1.02201	1.01708	1.02697	3851.23	<1E-04	63	0.00356173	0.00131028	0.00730968	MR Egger	2607.27	<1E-04
	IVW (random effects)	157	0.0217747	0.0103342	0.0351135	1.02201	1.00152	1.04293
	Weighted median	157	-0.0145685	0.00566835	0.0101656	0.985537	0.974648	0.996547							IVW	2731.56	<1E-04
	Weighted mode	157	-0.024752	0.00523452	5.02049e-06	0.975552	0.965594	0.985612
	MR Egger	157	-0.0263077	0.0203832	0.198745	0.974035	0.935889	1.01374
1e-08	IVW (fixed effects)	137	0.0237536	0.00258245	3.64421e-20	1.02404	1.01887	1.02923	3429.24	<1E-04	53	0.00319336	0.00155104	0.0414313	MR Egger	2395.66	<1E-04
	IVW (random effects)	137	0.0237536	0.0110075	0.0309321	1.02404	1.00218	1.04637
	Weighted median	137	-0.011033	0.00621342	0.075788	0.989028	0.977056	1.00115							IVW	2470.88	<1E-04
	Weighted mode	137	-0.0286231	0.00534101	3.481e-07	0.971783	0.961663	0.982009
	MR Egger	137	-0.0195417	0.0236761	0.410615	0.980648	0.936181	1.02723
5e-09	IVW (fixed effects)	126	0.0187151	0.0025955	5.57109e-13	1.01889	1.01372	1.02409	3206.47	<1E-04	49	0.0028083	0.00154584	0.0716814	MR Egger	2272.82	<1E-04
	IVW (random effects)	126	0.0187151	0.0112138	0.0951301	1.01889	0.996741	1.04153
	Weighted median	126	-0.0135743	0.00625827	0.0300812	0.986517	0.97449	0.998693							IVW	2333.31	<1E-04
	Weighted mode	126	-0.028057	0.00593245	5.97623e-06	0.972333	0.961093	0.983705
	MR Egger	126	-0.0177825	0.0229586	0.440081	0.982375	0.939149	1.02759
1e-09	IVW (fixed effects)	107	0.015999	0.00269241	2.81144e-09	1.01613	1.01078	1.0215	2956.21	<1E-04	42	0.00226237	0.00178153	0.206927	MR Egger	2156.93	<1E-04
	IVW (random effects)	107	0.015999	0.0122381	0.19111	1.01613	0.992044	1.0408
	Weighted median	107	-0.0123789	0.00623157	0.0469795	0.987697	0.975707	0.999835							IVW	2190.06	<1E-04
	Weighted mode	107	-0.0278817	0.00595103	8.34263e-06	0.972503	0.961226	0.983913
	MR Egger	107	-0.0120429	0.0252294	0.634115	0.988029	0.94036	1.03812
5e-10	IVW (fixed effects)	99	0.0259377	0.00299934	5.25039e-18	1.02628	1.02026	1.03233	2951.72	<1E-04	45	0.00110393	0.00225971	0.62628	MR Egger	2198.12	<1E-04
	IVW (random effects)	99	0.0259377	0.0142224	0.0681938	1.02628	0.998064	1.05529
	Weighted median	99	0.00839197	0.00638868	0.188991	1.00843	0.995879	1.02113							IVW	2203.53	<1E-04
	Weighted mode	99	-0.00154479	0.00879629	0.860957	0.998456	0.98139	1.01582
	MR Egger	99	0.0104875	0.0346998	0.76312	1.01054	0.944099	1.08166
1e-10	IVW (fixed effects)	85	0.0161134	0.00288865	2.43e-08	1.01624	1.01051	1.02201	2837.34	<1E-04	40	0.00143085	0.00225456	0.527406	MR Egger	2032.43	<1E-04
	IVW (random effects)	85	0.0161134	0.0142434	0.257934	1.01624	0.988266	1.04501
	Weighted median	85	-0.0218593	0.00635418	0.000581399	0.978378	0.966269	0.990639							IVW	2042.29	<1E-04
	Weighted mode	85	-0.026352	0.00565573	1.18e-05	0.973992	0.963255	0.984849
	MR Egger	85	-0.000914155	0.0304004	0.976083	0.999086	0.941295	1.06043
